# Supplementary material for: Tetrakis(2,6-di­methyl­pyridinium) di­hydrogen deca­vanadate dihydrate
Source: Acta Crystallogr Sect E Struct Rep Online. 2014 May 21;70(Pt 6):m225–6. doi: 10.1107/S1600536814011118 (PMC4051003; doi:10.1107/S1600536814011118)
Supplement: Supplementary file 1 [file e-70-0m225-sup1.cif]

##############################################################################
#                                                                            #
# This CIF contains the data in a paper accepted for publication in          #
# Acta Crystallographica Section E. It conforms to the requirements of       #
# Notes for Authors for Acta Crystallographica Section E, and has been       #
# peer reviewed under the auspices of the IUCr Commission on Journals.       #
#                                                                            #
# Full details of the Crystallographic Information File format               #
# are given in the paper "The Crystallographic Information File (CIF):       #
# a New Standard Archive File for Crystallography" by S. R. Hall, F. H.      #
# Allen and I. D. Brown [Acta Cryst. (1991), A47, 655-685].                  #
#                                                                            #
# The current version of the core CIF dictionary is obtainable from          #
# ftp://ftp.iucr.org/pub/cif_core.dic.                                       #
#                                                                            #
# Software is freely available for graphical display of the structure(s)     #
# in this CIF. For information consult the CIF software page                 #
# http://www.iucr.org/resources/cif/software.                                #
#                                                                            #
# This file may be used for bona fide research purposes within the           #
# scientific community so long as proper attribution is given to the journal # 
# article from which it was obtained.                                        #
#                                                                            #
##############################################################################
data_I
_audit_creation_method
;
Olex2 1.2-alpha
(compiled 2014.02.11 svn.r2872 for OlexSys, GUI svn.r4767)
;
_database_code_depnum_ccdc_archive     'CCDC 1003037'
_chemical_name_systematic
;
Tetrakis(2,6-dimethylpyridinium) dihydrogen decavanadate dihydrate
;
_chemical_name_common     '2,6-Lutidinium dihydrogendecavanadate dihydrate'
_chemical_formula_moiety     '4(C7 H10 N +), H2 V10 O28 4-, 2(H2 O)'
_chemical_formula_sum     'C28 H46 N4 O30 V10'
_chemical_formula_iupac     '(C7 H10 N)4 [H2 V10 O28], 2H2 O'
_chemical_formula_weight     1428.09
_symmetry_cell_setting     monoclinic
_symmetry_space_group_name_H-M     'C 2/c'
_symmetry_space_group_name_Hall     '-C 2yc'
loop_
    _symmetry_equiv_pos_as_xyz
    'x, y, z'
    '-x, y, -z+1/2'
    'x+1/2, y+1/2, z'
    '-x+1/2, y+1/2, -z+1/2'
    '-x, -y, -z'
    'x, -y, z-1/2'
    '-x+1/2, -y+1/2, -z'
    'x+1/2, -y+1/2, z-1/2'
_cell_length_a     24.7777(5)
_cell_length_b     8.35654(16)
_cell_length_c     25.0089(6)
_cell_angle_alpha     90
_cell_angle_beta     113.878(3)
_cell_angle_gamma     90
_cell_volume     4735.0(2)
_cell_formula_units_Z     4
_cell_measurement_reflns_used     27323
_cell_measurement_theta_min     3.596
_cell_measurement_theta_max     28.69
_cell_measurement_temperature     293(2)
_exptl_crystal_description     'plate'
_exptl_crystal_colour     'orange'
_exptl_crystal_size_max     0.41
_exptl_crystal_size_mid     0.22
_exptl_crystal_size_min     0.08
_exptl_crystal_density_diffrn     2.003
_exptl_crystal_F_000     2848
_exptl_absorpt_coefficient_mu     1.977
_exptl_absorpt_correction_type     gaussian
_exptl_absorpt_process_details     '(CrysAlisPro; Agilent, 2014)'
_shelx_estimated_absorpt_T_min     0.501
_shelx_estimated_absorpt_T_max     0.865
_exptl_absorpt_correction_T_min     0.575
_exptl_absorpt_correction_T_max     0.873
_diffrn_ambient_temperature     293(2)
_diffrn_radiation_type     MoK\a
_diffrn_radiation_wavelength     0.71073
_diffrn_radiation_source     'Enhance (Mo) X-ray Source'
_diffrn_radiation_monochromator     'graphite'
_diffrn_measurement_device_type     'Oxford Diffraction Gemini R'
_diffrn_measurement_device     '\k-geometry four-circle diffractometer'
_diffrn_measurement_method     '\w-scans'
_diffrn_detector_area_resol_mean     10.4340
_diffrn_reflns_number     59285
_diffrn_reflns_av_R_equivalents     0.0319
_diffrn_reflns_theta_min     3.457
_diffrn_reflns_theta_max     28.891
_diffrn_reflns_theta_full     26.375
_diffrn_measured_fraction_theta_max     0.942
_diffrn_measured_fraction_theta_full     0.996
_diffrn_reflns_limit_h_min     -33
_diffrn_reflns_limit_h_max     33
_diffrn_reflns_limit_k_min     -11
_diffrn_reflns_limit_k_max     11
_diffrn_reflns_limit_l_min     -33
_diffrn_reflns_limit_l_max     33
_reflns_number_total     5867
_reflns_number_gt     5086
_reflns_threshold_expression     >2\s(I)
_refine_ls_structure_factor_coef     Fsqd
_refine_ls_matrix_type     full
_refine_ls_R_factor_all     0.0382
_refine_ls_R_factor_gt     0.0307
_refine_ls_wR_factor_gt     0.0796
_refine_ls_wR_factor_ref     0.0840
_refine_ls_goodness_of_fit_ref     1.079
_refine_ls_restrained_S_all     1.079
_refine_ls_number_reflns     5867
_refine_ls_number_parameters     344
_refine_ls_number_restraints     6
_refine_ls_hydrogen_treatment     mixed
_refine_ls_weighting_scheme     calc
_refine_ls_weighting_details
               'w=1/[\s^2^(Fo^2^)+(0.0401P)^2^+8.437P] where P=(Fo^2^+2Fc^2^)/3'
_atom_sites_solution_hydrogens     difmap
_atom_sites_solution_primary     direct
_atom_sites_solution_secondary     difmap
_refine_ls_shift/su_max     0.001
_refine_ls_shift/su_mean     0.000
_refine_diff_density_max     0.771
_refine_diff_density_min     -0.387
_refine_ls_extinction_method     none
loop_
    _atom_type_symbol
    _atom_type_description
    _atom_type_scat_dispersion_real
    _atom_type_scat_dispersion_imag
    _atom_type_scat_source
    'C' 'C' 0.0033 0.0016
                         'International Tables Vol C Tables 4.2.6.8 and 6.1.1.4'
    'H' 'H' 0.0000 0.0000
                         'International Tables Vol C Tables 4.2.6.8 and 6.1.1.4'
    'N' 'N' 0.0061 0.0033
                         'International Tables Vol C Tables 4.2.6.8 and 6.1.1.4'
    'O' 'O' 0.0106 0.0060
                         'International Tables Vol C Tables 4.2.6.8 and 6.1.1.4'
    'V' 'V' 0.3005 0.5294
                         'International Tables Vol C Tables 4.2.6.8 and 6.1.1.4'
_computing_data_collection
;
CrysAlisPro (Agilent, 2014)
;
_computing_cell_refinement
;
CrysAlisPro (Agilent, 2014)
;
_computing_data_reduction
;
CrysAlisPro (Agilent, 2014)
;
_computing_structure_solution     'SIR-2004 (Burla <i>et al.</i>, 2005)'
_computing_structure_refinement     'ShelXL-2014/1 (Sheldrick, 2008)'
_computing_molecular_graphics     'DIAMOND (Brandenburg, 2010)'
_computing_publication_material
;
Olex2 (Dolomanov <i>et al.</i>, 2009) and publCIF (Westrip,
2010)
;
loop_
    _atom_site_type_symbol
    _atom_site_label
    _atom_site_fract_x
    _atom_site_fract_y
    _atom_site_fract_z
    _atom_site_U_iso_or_equiv
    _atom_site_adp_type
    _atom_site_calc_flag
    _atom_site_occupancy
    _atom_site_disorder_assembly
    _atom_site_disorder_group
    V V1 0.81781(2) 0.47465(4) 0.51737(2) 0.02165(9) Uani d 1 . .
    V V2 0.70304(2) 0.55586(4) 0.40183(2) 0.02228(9) Uani d 1 . .
    V V3 0.60060(2) 0.74652(5) 0.41309(2) 0.02433(9) Uani d 1 . .
    V V4 0.68019(2) 0.91657(5) 0.36342(2) 0.02475(9) Uani d 1 . .
    V V5 0.79281(2) 0.82080(4) 0.47073(2) 0.01834(8) Uani d 1 . .
    O O1 0.82181(7) 0.30171(19) 0.49035(7) 0.0303(3) Uani d 1 . .
    O O2 0.70776(8) 0.3908(2) 0.37228(7) 0.0342(4) Uani d 1 . .
    O O3 0.53181(7) 0.7150(2) 0.39512(8) 0.0374(4) Uani d 1 . .
    O O4 0.67212(8) 1.0004(2) 0.30321(7) 0.0371(4) Uani d 1 . .
    O O5 0.60486(6) 0.8555(2) 0.35266(6) 0.0281(3) Uani d 1 . .
    O O6 0.76907(6) 0.91441(18) 0.40574(6) 0.0237(3) Uani d 1 . .
    O O7 0.86611(6) 0.84722(18) 0.50288(6) 0.0238(3) Uani d 1 . .
    O O8 0.62630(6) 0.55718(18) 0.39335(6) 0.0254(3) Uani d 1 . .
    O O9 0.69435(7) 0.69902(19) 0.34630(6) 0.0258(3) Uani d 1 . .
    O O10 0.88874(6) 0.55388(19) 0.54352(7) 0.0254(3) Uani d 1 . .
    O O11 0.81944(7) 0.41941(18) 0.58919(7) 0.0261(3) Uani d 1 . .
    O O12 0.78823(6) 0.60759(17) 0.44582(6) 0.0204(3) Uani d 1 . .
    O O13 0.72489(6) 0.48316(17) 0.48854(6) 0.0203(3) Uani d 1 . .
    O O14 0.70334(6) 0.78365(17) 0.45323(6) 0.0192(3) Uani d 1 . .
    H H13 0.7096(11) 0.407(3) 0.4957(11) 0.029 Uiso d 1 . .
    N N1 0.66681(9) 0.6432(3) 0.23502(8) 0.0326(4) Uani d 1 . .
    H H1 0.6763(13) 0.660(4) 0.2699(8) 0.049 Uiso d 1 . .
    C C11 0.57585(15) 0.5319(5) 0.23387(15) 0.0640(10) Uani d 1 . .
    H H11A 0.5905 0.4366 0.2566 0.096 Uiso calc 1 . .
    H H11B 0.5364 0.5137 0.2055 0.096 Uiso calc 1 . .
    H H11C 0.5758 0.6181 0.2592 0.096 Uiso calc 1 . .
    C C12 0.61462(12) 0.5743(3) 0.20330(11) 0.0395(6) Uani d 1 . .
    C C13 0.60049(13) 0.5490(4) 0.14473(12) 0.0488(7) Uani d 1 . .
    H H13A 0.5644 0.5035 0.1212 0.059 Uiso calc 1 . .
    C C14 0.63984(13) 0.5913(4) 0.12099(11) 0.0498(8) Uani d 1 . .
    H H14 0.6309 0.5702 0.0818 0.060 Uiso calc 1 . .
    C C15 0.69227(13) 0.6644(3) 0.15484(12) 0.0420(6) Uani d 1 . .
    H H15 0.7182 0.6963 0.1385 0.050 Uiso calc 1 . .
    C C16 0.70592(11) 0.6900(3) 0.21315(11) 0.0344(5) Uani d 1 . .
    C C17 0.76196(14) 0.7645(4) 0.25454(15) 0.0542(8) Uani d 1 . .
    H H17A 0.7806 0.6952 0.2876 0.081 Uiso calc 1 . .
    H H17B 0.7535 0.8656 0.2676 0.081 Uiso calc 1 . .
    H H17C 0.7879 0.7806 0.2351 0.081 Uiso calc 1 . .
    N N2 0.49294(9) 0.1465(3) 0.38718(9) 0.0333(4) Uani d 1 . .
    H H2 0.5234(10) 0.170(4) 0.3827(13) 0.050 Uiso d 1 . .
    C C21 0.46457(12) 0.0171(4) 0.29325(12) 0.0489(7) Uani d 1 . .
    H H21A 0.4366 -0.0615 0.2702 0.073 Uiso calc 1 . .
    H H21B 0.5038 -0.0253 0.3058 0.073 Uiso calc 1 . .
    H H21C 0.4610 0.1115 0.2702 0.073 Uiso calc 1 . .
    C C22 0.45261(10) 0.0582(3) 0.34534(11) 0.0353(5) Uani d 1 . .
    C C23 0.40287(13) 0.0113(4) 0.35294(15) 0.0536(8) Uani d 1 . .
    H H23 0.3737 -0.0482 0.3242 0.064 Uiso calc 1 . .
    C C24 0.39681(16) 0.0534(5) 0.40350(18) 0.0674(10) Uani d 1 . .
    H H24 0.3634 0.0221 0.4091 0.081 Uiso calc 1 . .
    C C25 0.43990(16) 0.1415(5) 0.44557(15) 0.0629(10) Uani d 1 . .
    H H25 0.4361 0.1680 0.4800 0.075 Uiso calc 1 . .
    C C26 0.48857(13) 0.1904(4) 0.43713(12) 0.0453(7) Uani d 1 . .
    C C27 0.53721(15) 0.2890(5) 0.47929(15) 0.0758(12) Uani d 1 . .
    H H27A 0.5409 0.3863 0.4606 0.114 Uiso calc 1 . .
    H H27B 0.5736 0.2303 0.4920 0.114 Uiso calc 1 . .
    H H27C 0.5286 0.3140 0.5125 0.114 Uiso calc 1 . .
    O O1W 0.57679(8) 0.2656(2) 0.35592(9) 0.0425(4) Uani d 1 . .
    H H1W 0.6068(11) 0.208(3) 0.3669(15) 0.064 Uiso d 1 . .
    H H2W 0.5882(14) 0.357(2) 0.3674(15) 0.064 Uiso d 1 . .
loop_
    _atom_site_aniso_label
    _atom_site_aniso_U_11
    _atom_site_aniso_U_22
    _atom_site_aniso_U_33
    _atom_site_aniso_U_12
    _atom_site_aniso_U_13
    _atom_site_aniso_U_23
    V1 0.02131(17) 0.01978(18) 0.02536(18) 0.00097(13) 0.01099(14) 0.00127(13)
    V2 0.02531(18) 0.02300(18) 0.01948(17) -0.00306(14) 0.01005(14) -0.00278(13)
    V3 0.01854(17) 0.0285(2) 0.02501(19) -0.00254(13) 0.00786(14) 0.00077(14)
    V4 0.02526(18) 0.0288(2) 0.02013(18) -0.00009(14) 0.00916(14) 0.00546(14)
    V5 0.01910(16) 0.01996(17) 0.01882(17) -0.00175(12) 0.01063(13) 0.00133(12)
    O1 0.0325(8) 0.0226(8) 0.0393(9) 0.0017(6) 0.0182(7) -0.0010(7)
    O2 0.0425(9) 0.0288(9) 0.0352(9) -0.0049(7) 0.0196(8) -0.0096(7)
    O3 0.0220(8) 0.0459(10) 0.0418(10) -0.0054(7) 0.0104(7) 0.0006(8)
    O4 0.0378(9) 0.0459(10) 0.0265(8) -0.0009(8) 0.0119(7) 0.0116(8)
    O5 0.0229(7) 0.0341(9) 0.0238(7) -0.0007(6) 0.0058(6) 0.0046(6)
    O6 0.0256(7) 0.0263(8) 0.0223(7) -0.0023(6) 0.0130(6) 0.0047(6)
    O7 0.0211(7) 0.0271(8) 0.0261(7) -0.0026(6) 0.0125(6) -0.0002(6)
    O8 0.0244(7) 0.0260(8) 0.0249(7) -0.0059(6) 0.0089(6) -0.0028(6)
    O9 0.0289(8) 0.0316(8) 0.0180(7) -0.0034(6) 0.0107(6) -0.0008(6)
    O10 0.0208(7) 0.0278(8) 0.0297(8) 0.0021(6) 0.0122(6) 0.0019(6)
    O11 0.0263(7) 0.0243(8) 0.0279(8) 0.0011(6) 0.0113(6) 0.0064(6)
    O12 0.0230(7) 0.0214(7) 0.0203(7) -0.0012(5) 0.0125(5) -0.0010(5)
    O13 0.0226(7) 0.0181(7) 0.0225(7) -0.0039(5) 0.0117(6) -0.0003(5)
    O14 0.0201(6) 0.0216(7) 0.0179(6) -0.0006(5) 0.0097(5) 0.0013(5)
    N1 0.0405(11) 0.0356(11) 0.0211(9) 0.0010(9) 0.0118(8) -0.0025(8)
    C11 0.0545(19) 0.087(3) 0.0526(19) -0.0222(18) 0.0243(15) -0.0066(18)
    C12 0.0385(13) 0.0433(15) 0.0332(13) -0.0004(11) 0.0109(10) -0.0037(11)
    C13 0.0405(15) 0.063(2) 0.0323(14) 0.0043(13) 0.0034(11) -0.0131(13)
    C14 0.0530(16) 0.069(2) 0.0234(12) 0.0252(15) 0.0117(11) -0.0029(12)
    C15 0.0517(16) 0.0445(15) 0.0386(14) 0.0181(12) 0.0275(12) 0.0038(12)
    C16 0.0406(13) 0.0294(12) 0.0362(13) 0.0050(10) 0.0186(10) -0.0030(10)
    C17 0.0502(17) 0.0553(19) 0.063(2) -0.0145(14) 0.0293(15) -0.0199(16)
    N2 0.0273(10) 0.0437(12) 0.0305(10) 0.0029(9) 0.0134(8) -0.0008(9)
    C21 0.0386(14) 0.075(2) 0.0339(14) -0.0052(14) 0.0153(11) -0.0131(14)
    C22 0.0291(11) 0.0425(14) 0.0365(13) -0.0005(10) 0.0155(10) -0.0022(11)
    C23 0.0396(15) 0.0593(19) 0.070(2) -0.0120(14) 0.0303(15) -0.0107(16)
    C24 0.057(2) 0.083(3) 0.087(3) -0.0003(19) 0.056(2) 0.004(2)
    C25 0.069(2) 0.087(3) 0.0500(18) 0.023(2) 0.0415(17) 0.0048(18)
    C26 0.0453(15) 0.0560(18) 0.0327(13) 0.0176(13) 0.0139(11) -0.0036(12)
    C27 0.057(2) 0.100(3) 0.053(2) 0.016(2) 0.0038(16) -0.038(2)
    O1W 0.0294(9) 0.0320(10) 0.0617(13) -0.0050(7) 0.0139(9) -0.0002(9)
_geom_special_details
;
All e.s.d.'s (except the e.s.d. in the dihedral angle between two l.s. planes)
are estimated using the full covariance matrix. The cell e.s.d.'s are taken
into account individually in the estimation of e.s.d.'s in distances, angles
and torsion angles; correlations between e.s.d.'s in cell parameters are only
used when they are defined by crystal symmetry. An approximate (isotropic)
treatment of cell e.s.d.'s is used for estimating e.s.d.'s involving l.s.
planes.
;
loop_
    _geom_bond_atom_site_label_1
    _geom_bond_atom_site_label_2
    _geom_bond_site_symmetry_2
    _geom_bond_distance
    _geom_bond_publ_flag
    V1 O1 . 1.6153(16) ?
    V1 O10 . 1.7390(15) ?
    V1 O11 . 1.8391(15) ?
    V1 O12 . 1.9776(14) ?
    V1 O13 . 2.1170(14) ?
    V1 O14 7_666 2.2818(14) ?
    V2 O2 . 1.5916(17) ?
    V2 O8 . 1.8261(15) ?
    V2 O9 . 1.7788(15) ?
    V2 O12 . 1.9931(14) ?
    V2 O13 . 2.1009(15) ?
    V2 O14 . 2.2952(14) ?
    V3 O3 . 1.5990(16) ?
    V3 O5 . 1.8035(16) ?
    V3 O7 7_666 2.0752(15) ?
    V3 O8 . 1.8458(16) ?
    V3 O10 7_666 1.9487(16) ?
    V3 O14 . 2.3486(14) ?
    V4 O4 . 1.5983(16) ?
    V4 O5 . 1.8468(15) ?
    V4 O6 . 2.0208(15) ?
    V4 O9 . 1.9321(16) ?
    V4 O11 7_666 1.8097(16) ?
    V4 O14 . 2.3588(14) ?
    V5 O6 . 1.6810(14) ?
    V5 O7 . 1.6768(14) ?
    V5 O12 . 1.8757(15) ?
    V5 O13 7_666 2.0678(15) ?
    V5 O14 7_666 2.0592(13) ?
    V5 O14 . 2.1015(13) ?
    O13 H13 . 0.796(17) ?
    N1 H1 . 0.817(17) ?
    N1 C12 . 1.343(3) ?
    N1 C16 . 1.349(3) ?
    C11 H11A . 0.9600 ?
    C11 H11B . 0.9600 ?
    C11 H11C . 0.9600 ?
    C11 C12 . 1.492(4) ?
    C12 C13 . 1.378(4) ?
    C13 H13A . 0.9300 ?
    C13 C14 . 1.377(4) ?
    C14 H14 . 0.9300 ?
    C14 C15 . 1.374(4) ?
    C15 H15 . 0.9300 ?
    C15 C16 . 1.374(3) ?
    C16 C17 . 1.491(4) ?
    C17 H17A . 0.9600 ?
    C17 H17B . 0.9600 ?
    C17 H17C . 0.9600 ?
    N2 H2 . 0.830(17) ?
    N2 C22 . 1.338(3) ?
    N2 C26 . 1.348(3) ?
    C21 H21A . 0.9600 ?
    C21 H21B . 0.9600 ?
    C21 H21C . 0.9600 ?
    C21 C22 . 1.488(3) ?
    C22 C23 . 1.378(4) ?
    C23 H23 . 0.9300 ?
    C23 C24 . 1.378(5) ?
    C24 H24 . 0.9300 ?
    C24 C25 . 1.371(5) ?
    C25 H25 . 0.9300 ?
    C25 C26 . 1.368(5) ?
    C26 C27 . 1.488(5) ?
    C27 H27A . 0.9600 ?
    C27 H27B . 0.9600 ?
    C27 H27C . 0.9600 ?
    O1W H1W . 0.832(17) ?
    O1W H2W . 0.825(17) ?
loop_
    _geom_angle_atom_site_label_1
    _geom_angle_atom_site_label_2
    _geom_angle_atom_site_label_3
    _geom_angle_site_symmetry_1
    _geom_angle_site_symmetry_3
    _geom_angle
    _geom_angle_publ_flag
    O1 V1 O10 . . 105.91(8) ?
    O1 V1 O11 . . 101.72(8) ?
    O1 V1 O12 . . 100.78(7) ?
    O1 V1 O13 . . 97.47(7) ?
    O1 V1 O14 . 7_666 171.01(7) ?
    O10 V1 O11 . . 96.25(7) ?
    O10 V1 O12 . . 94.27(7) ?
    O10 V1 O13 . . 155.43(7) ?
    O10 V1 O14 . 7_666 82.58(6) ?
    O11 V1 O12 . . 151.43(6) ?
    O11 V1 O13 . . 86.10(6) ?
    O11 V1 O14 . 7_666 79.89(6) ?
    O12 V1 O13 . . 73.70(6) ?
    O12 V1 O14 . 7_666 75.23(5) ?
    O13 V1 O14 . 7_666 73.74(5) ?
    O2 V2 O8 . . 102.71(8) ?
    O2 V2 O9 . . 103.22(8) ?
    O2 V2 O12 . . 100.59(8) ?
    O2 V2 O13 . . 101.07(8) ?
    O2 V2 O14 . . 174.13(8) ?
    O8 V2 O12 . . 152.03(6) ?
    O8 V2 O13 . . 86.72(6) ?
    O8 V2 O14 . . 80.05(6) ?
    O9 V2 O8 . . 96.54(7) ?
    O9 V2 O12 . . 92.96(6) ?
    O9 V2 O13 . . 154.09(7) ?
    O9 V2 O14 . . 81.46(6) ?
    O12 V2 O13 . . 73.75(6) ?
    O12 V2 O14 . . 75.43(5) ?
    O13 V2 O14 . . 73.78(5) ?
    O3 V3 O5 . . 105.36(8) ?
    O3 V3 O7 . 7_666 99.44(8) ?
    O3 V3 O8 . . 103.16(8) ?
    O3 V3 O10 . 7_666 100.73(8) ?
    O3 V3 O14 . . 171.75(7) ?
    O5 V3 O7 . 7_666 154.82(6) ?
    O5 V3 O8 . . 93.73(7) ?
    O5 V3 O10 . 7_666 89.65(7) ?
    O5 V3 O14 . . 82.56(6) ?
    O7 V3 O14 7_666 . 72.50(5) ?
    O8 V3 O7 . 7_666 84.75(6) ?
    O8 V3 O10 . 7_666 154.02(6) ?
    O8 V3 O14 . . 78.23(6) ?
    O10 V3 O7 7_666 7_666 81.40(6) ?
    O10 V3 O14 7_666 . 76.69(6) ?
    O4 V4 O5 . . 104.49(8) ?
    O4 V4 O6 . . 101.04(8) ?
    O4 V4 O9 . . 99.69(8) ?
    O4 V4 O11 . 7_666 104.52(9) ?
    O4 V4 O14 . . 173.18(8) ?
    O5 V4 O6 . . 153.74(6) ?
    O5 V4 O9 . . 88.34(7) ?
    O5 V4 O14 . . 81.40(6) ?
    O6 V4 O14 . . 72.76(5) ?
    O9 V4 O6 . . 81.40(6) ?
    O9 V4 O14 . . 76.82(6) ?
    O11 V4 O5 7_666 . 92.39(7) ?
    O11 V4 O6 7_666 . 87.03(7) ?
    O11 V4 O9 7_666 . 154.77(7) ?
    O11 V4 O14 7_666 . 78.36(6) ?
    O6 V5 O12 . . 99.81(7) ?
    O6 V5 O13 . 7_666 92.68(7) ?
    O6 V5 O14 . 7_666 163.23(6) ?
    O6 V5 O14 . . 86.60(6) ?
    O7 V5 O6 . . 106.83(7) ?
    O7 V5 O12 . . 101.10(7) ?
    O7 V5 O13 . 7_666 93.67(7) ?
    O7 V5 O14 . 7_666 88.66(6) ?
    O7 V5 O14 . . 164.97(6) ?
    O12 V5 O13 . 7_666 156.90(6) ?
    O12 V5 O14 . 7_666 83.00(6) ?
    O12 V5 O14 . . 82.74(6) ?
    O13 V5 O14 7_666 . 78.66(6) ?
    O14 V5 O13 7_666 7_666 79.67(6) ?
    O14 V5 O14 7_666 . 77.31(6) ?
    V3 O5 V4 . . 114.58(8) ?
    V5 O6 V4 . . 113.02(7) ?
    V5 O7 V3 . 7_666 110.20(7) ?
    V2 O8 V3 . . 115.45(8) ?
    V2 O9 V4 . . 115.80(8) ?
    V1 O10 V3 . 7_666 115.08(8) ?
    V4 O11 V1 7_666 . 116.22(8) ?
    V1 O12 V2 . . 107.42(7) ?
    V5 O12 V1 . . 106.42(7) ?
    V5 O12 V2 . . 107.31(7) ?
    V1 O13 H13 . . 116.6(19) ?
    V2 O13 V1 . . 98.72(6) ?
    V2 O13 H13 . . 121.1(19) ?
    V5 O13 V1 7_666 . 106.09(6) ?
    V5 O13 V2 7_666 . 105.18(6) ?
    V5 O13 H13 7_666 . 107.7(19) ?
    V1 O14 V2 7_666 . 164.90(7) ?
    V1 O14 V3 7_666 . 84.49(5) ?
    V1 O14 V4 7_666 . 83.74(5) ?
    V2 O14 V3 . . 83.90(5) ?
    V2 O14 V4 . . 85.00(5) ?
    V3 O14 V4 . . 81.46(4) ?
    V5 O14 V1 . 7_666 99.36(6) ?
    V5 O14 V1 7_666 7_666 90.48(5) ?
    V5 O14 V2 7_666 . 98.86(6) ?
    V5 O14 V2 . . 90.18(5) ?
    V5 O14 V3 . . 167.97(7) ?
    V5 O14 V3 7_666 . 88.61(5) ?
    V5 O14 V4 . . 87.61(5) ?
    V5 O14 V4 7_666 . 168.93(7) ?
    V5 O14 V5 7_666 . 102.69(6) ?
    C12 N1 H1 . . 120(2) ?
    C12 N1 C16 . . 124.2(2) ?
    C16 N1 H1 . . 116(2) ?
    H11A C11 H11B . . 109.5 ?
    H11A C11 H11C . . 109.5 ?
    H11B C11 H11C . . 109.5 ?
    C12 C11 H11A . . 109.5 ?
    C12 C11 H11B . . 109.5 ?
    C12 C11 H11C . . 109.5 ?
    N1 C12 C11 . . 117.7(2) ?
    N1 C12 C13 . . 117.6(3) ?
    C13 C12 C11 . . 124.7(3) ?
    C12 C13 H13A . . 120.0 ?
    C14 C13 C12 . . 120.0(3) ?
    C14 C13 H13A . . 120.0 ?
    C13 C14 H14 . . 119.8 ?
    C15 C14 C13 . . 120.4(2) ?
    C15 C14 H14 . . 119.8 ?
    C14 C15 H15 . . 120.4 ?
    C16 C15 C14 . . 119.2(3) ?
    C16 C15 H15 . . 120.4 ?
    N1 C16 C15 . . 118.5(2) ?
    N1 C16 C17 . . 117.3(2) ?
    C15 C16 C17 . . 124.2(3) ?
    C16 C17 H17A . . 109.5 ?
    C16 C17 H17B . . 109.5 ?
    C16 C17 H17C . . 109.5 ?
    H17A C17 H17B . . 109.5 ?
    H17A C17 H17C . . 109.5 ?
    H17B C17 H17C . . 109.5 ?
    C22 N2 H2 . . 117(2) ?
    C22 N2 C26 . . 124.0(2) ?
    C26 N2 H2 . . 119(2) ?
    H21A C21 H21B . . 109.5 ?
    H21A C21 H21C . . 109.5 ?
    H21B C21 H21C . . 109.5 ?
    C22 C21 H21A . . 109.5 ?
    C22 C21 H21B . . 109.5 ?
    C22 C21 H21C . . 109.5 ?
    N2 C22 C21 . . 117.5(2) ?
    N2 C22 C23 . . 118.4(2) ?
    C23 C22 C21 . . 124.1(3) ?
    C22 C23 H23 . . 120.3 ?
    C22 C23 C24 . . 119.3(3) ?
    C24 C23 H23 . . 120.3 ?
    C23 C24 H24 . . 120.0 ?
    C25 C24 C23 . . 120.1(3) ?
    C25 C24 H24 . . 120.0 ?
    C24 C25 H25 . . 119.9 ?
    C26 C25 C24 . . 120.2(3) ?
    C26 C25 H25 . . 119.9 ?
    N2 C26 C25 . . 117.9(3) ?
    N2 C26 C27 . . 117.5(3) ?
    C25 C26 C27 . . 124.6(3) ?
    C26 C27 H27A . . 109.5 ?
    C26 C27 H27B . . 109.5 ?
    C26 C27 H27C . . 109.5 ?
    H27A C27 H27B . . 109.5 ?
    H27A C27 H27C . . 109.5 ?
    H27B C27 H27C . . 109.5 ?
    H1W O1W H2W . . 107(2) ?
loop_
    _geom_hbond_atom_site_label_D
    _geom_hbond_atom_site_label_H
    _geom_hbond_atom_site_label_A
    _geom_hbond_site_symmetry_A
    _geom_hbond_distance_DH
    _geom_hbond_distance_HA
    _geom_hbond_distance_DA
    _geom_hbond_angle_DHA
    O13 H13 O1 7_656 0.796(17) 1.999(17) 2.789(2) 172(3)
    N1 H1 O9 . 0.817(17) 1.808(18) 2.625(2) 178(3)
    C15 H15 O2 4_655 0.93 2.54 3.396(3) 152.3
    N2 H2 O1W . 0.830(17) 1.89(2) 2.689(3) 163(3)
    C21 H21A O4 2_645 0.96 2.62 3.270(3) 124.9
    C21 H21B O5 1_545 0.96 2.50 3.454(3) 171.4
    C24 H24 O12 3_445 0.93 2.49 3.297(3) 144.8
    C25 H25 O7 3_445 0.93 2.53 3.237(3) 133.5
    C25 H25 O10 3_445 0.93 2.51 3.264(3) 138.0
    C27 H27B O1 7_656 0.96 2.46 3.347(4) 153.4
    O1W H1W O11 7_656 0.832(17) 2.015(19) 2.833(2) 168(3)
    O1W H2W O8 . 0.825(17) 1.900(19) 2.718(2) 171(3)
_shelxl_version_number      201.4
_iucr_refine_instructions_details
;
TITL EXP_495 IN C2/C
CELL 0.71073 24.7777 8.35654 25.0089 90 113.878 90
ZERR 4 0.0005 0.00016 0.0006 0 0.003 0
LATT 7
SYMM -X,+Y,0.5-Z
SFAC C H N O V
UNIT 112 184 16 120 40
EQIV $1 1.5-X,0.5-Y,1-Z
EQIV $2 1.5-X,0.5+Y,0.5-Z
EQIV $3 1-X,-1+Y,0.5-Z
EQIV $4 +X,-1+Y,+Z
EQIV $5 -0.5+X,-0.5+Y,+Z
DFIX 0.82 O13 H13 O1W H1W O1W H2W
DFIX 1.36 H1W H2W
DFIX 0.86 N2 H2 N1 H1
L.S. 15
PLAN  20
SIZE 0.4055 0.2186 0.0758
TEMP 20
HTAB N1 O9
HTAB N2 O1W
HTAB O13 O1_$1
HTAB O1W O8
HTAB O1W O11_$1
HTAB C15 O2_$2
HTAB C21 O4_$3
HTAB C21 O5_$4
HTAB C24 O12_$5
HTAB C25 O7_$5
HTAB C25 O10_$5
HTAB C27 O1_$1
MORE 3
BOND $H
CONF
fmap 2
acta 52.75
MERG 2
OMIT -24 2 13
OMIT -24 2 12
OMIT 0 6 5
OMIT -24 2 17
OMIT -24 2 10
OMIT -24 2 15
OMIT -26 2 14
OMIT 25 3 0
OMIT -26 2 11
REM <HKL>C:/wingx/data/exp_495/exp_495.hkl</HKL>
WGHT    0.040100    8.436999
FVAR       0.47333
V1    5    0.817812    0.474649    0.517366    11.00000    0.02131    0.01978 =
         0.02536    0.00127    0.01099    0.00097
V2    5    0.703043    0.555862    0.401832    11.00000    0.02531    0.02300 =
         0.01948   -0.00278    0.01005   -0.00306
V3    5    0.600600    0.746521    0.413087    11.00000    0.01854    0.02852 =
         0.02501    0.00077    0.00786   -0.00254
V4    5    0.680189    0.916565    0.363421    11.00000    0.02526    0.02882 =
         0.02013    0.00546    0.00916   -0.00009
V5    5    0.792809    0.820795    0.470731    11.00000    0.01910    0.01996 =
         0.01882    0.00133    0.01063   -0.00175
O1    4    0.821812    0.301713    0.490347    11.00000    0.03255    0.02260 =
         0.03932   -0.00104    0.01822    0.00172
O2    4    0.707765    0.390775    0.372280    11.00000    0.04247    0.02878 =
         0.03516   -0.00964    0.01956   -0.00495
O3    4    0.531806    0.715016    0.395120    11.00000    0.02201    0.04588 =
         0.04183    0.00060    0.01038   -0.00535
O4    4    0.672116    1.000395    0.303209    11.00000    0.03775    0.04590 =
         0.02648    0.01164    0.01185   -0.00094
O5    4    0.604855    0.855468    0.352661    11.00000    0.02288    0.03413 =
         0.02379    0.00457    0.00579   -0.00068
O6    4    0.769071    0.914406    0.405737    11.00000    0.02561    0.02626 =
         0.02228    0.00466    0.01296   -0.00230
O7    4    0.866109    0.847223    0.502883    11.00000    0.02113    0.02706 =
         0.02609   -0.00019    0.01245   -0.00263
O8    4    0.626297    0.557177    0.393346    11.00000    0.02438    0.02604 =
         0.02489   -0.00277    0.00893   -0.00591
O9    4    0.694350    0.699017    0.346297    11.00000    0.02894    0.03163 =
         0.01803   -0.00083    0.01070   -0.00338
O10   4    0.888740    0.553881    0.543520    11.00000    0.02078    0.02783 =
         0.02966    0.00192    0.01221    0.00205
O11   4    0.819440    0.419410    0.589188    11.00000    0.02632    0.02428 =
         0.02791    0.00642    0.01129    0.00111
O12   4    0.788231    0.607585    0.445821    11.00000    0.02300    0.02140 =
         0.02033   -0.00095    0.01246   -0.00119
O13   4    0.724894    0.483161    0.488538    11.00000    0.02265    0.01814 =
         0.02249   -0.00030    0.01172   -0.00385
O14   4    0.703344    0.783654    0.453229    11.00000    0.02012    0.02160 =
         0.01791    0.00126    0.00969   -0.00061
H13   2    0.709570    0.407245    0.495723    11.00000   -1.50000
N1    3    0.666810    0.643237    0.235022    11.00000    0.04055    0.03556 =
         0.02112   -0.00249    0.01176    0.00096
H1    2    0.676328    0.659746    0.269878    11.00000   -1.50000
C11   1    0.575847    0.531892    0.233867    11.00000    0.05448    0.08741 =
         0.05262   -0.00664    0.02429   -0.02218
AFIX 137
H11A  2    0.590460    0.436597    0.256590    11.00000   -1.50000
H11B  2    0.536374    0.513668    0.205484    11.00000   -1.50000
H11C  2    0.575768    0.618147    0.259189    11.00000   -1.50000
AFIX   0
C12   1    0.614618    0.574272    0.203303    11.00000    0.03848    0.04333 =
         0.03325   -0.00374    0.01090   -0.00041
C13   1    0.600495    0.549048    0.144732    11.00000    0.04046    0.06268 =
         0.03232   -0.01306    0.00337    0.00433
AFIX  43
H13A  2    0.564394    0.503492    0.121228    11.00000   -1.20000
AFIX   0
C14   1    0.639842    0.591299    0.120986    11.00000    0.05297    0.06938 =
         0.02343   -0.00290    0.01168    0.02518
AFIX  43
H14   2    0.630869    0.570192    0.081792    11.00000   -1.20000
AFIX   0
C15   1    0.692267    0.664435    0.154840    11.00000    0.05172    0.04445 =
         0.03860    0.00384    0.02746    0.01813
AFIX  43
H15   2    0.718215    0.696293    0.138471    11.00000   -1.20000
AFIX   0
C16   1    0.705920    0.689968    0.213148    11.00000    0.04057    0.02942 =
         0.03620   -0.00301    0.01861    0.00497
C17   1    0.761962    0.764470    0.254540    11.00000    0.05022    0.05532 =
         0.06321   -0.01985    0.02931   -0.01453
AFIX 137
H17A  2    0.780572    0.695171    0.287559    11.00000   -1.50000
H17B  2    0.753476    0.865637    0.267618    11.00000   -1.50000
H17C  2    0.787918    0.780564    0.235089    11.00000   -1.50000
AFIX   0
N2    3    0.492940    0.146503    0.387180    11.00000    0.02726    0.04369 =
         0.03054   -0.00076    0.01338    0.00285
H2    2    0.523419    0.169848    0.382721    11.00000   -1.50000
C21   1    0.464567    0.017083    0.293251    11.00000    0.03861    0.07483 =
         0.03389   -0.01310    0.01528   -0.00523
AFIX 137
H21A  2    0.436578   -0.061506    0.270153    11.00000   -1.50000
H21B  2    0.503791   -0.025297    0.305779    11.00000   -1.50000
H21C  2    0.461043    0.111535    0.270221    11.00000   -1.50000
AFIX   0
C22   1    0.452612    0.058196    0.345344    11.00000    0.02907    0.04249 =
         0.03647   -0.00217    0.01550   -0.00052
C23   1    0.402871    0.011291    0.352939    11.00000    0.03963    0.05928 =
         0.06964   -0.01075    0.03027   -0.01200
AFIX  43
H23   2    0.373688   -0.048202    0.324243    11.00000   -1.20000
AFIX   0
C24   1    0.396807    0.053450    0.403504    11.00000    0.05740    0.08312 =
         0.08748    0.00450    0.05600   -0.00029
AFIX  43
H24   2    0.363438    0.022149    0.409083    11.00000   -1.20000
AFIX   0
C25   1    0.439904    0.141455    0.445574    11.00000    0.06865    0.08696 =
         0.04998    0.00484    0.04154    0.02320
AFIX  43
H25   2    0.436052    0.168012    0.479972    11.00000   -1.20000
AFIX   0
C26   1    0.488568    0.190363    0.437134    11.00000    0.04525    0.05597 =
         0.03275   -0.00358    0.01394    0.01760
C27   1    0.537213    0.288989    0.479288    11.00000    0.05659    0.09980 =
         0.05309   -0.03764    0.00384    0.01588
AFIX 137
H27A  2    0.540852    0.386321    0.460625    11.00000   -1.50000
H27B  2    0.573567    0.230257    0.491955    11.00000   -1.50000
H27C  2    0.528600    0.314009    0.512477    11.00000   -1.50000
AFIX   0
O1W   4    0.576791    0.265574    0.355921    11.00000    0.02938    0.03199 =
         0.06165   -0.00025    0.01393   -0.00497
H1W   2    0.606752    0.208135    0.366945    11.00000   -1.50000
H2W   2    0.588242    0.357046    0.367411    11.00000   -1.50000
HKLF 4
REM  EXP_495 IN C2/C
REM R1 =  0.0307 for    5086 Fo > 4sig(Fo)  and  0.0382 for all    5867 data
REM    344 parameters refined using      6 restraints
END
WGHT      0.0401      8.4373
REM Highest difference peak  0.771,  deepest hole -0.387,  1-sigma level  0.099
Q1    1   0.6584  0.5622  0.3959  11.00000  0.05    0.77
Q2    1   0.5607  0.7417  0.4039  11.00000  0.05    0.73
Q3    1   0.6363  0.8909  0.3596  11.00000  0.05    0.59
Q4    1   0.6387  0.7488  0.4147  11.00000  0.05    0.51
Q5    1   0.8569  0.4955  0.5242  11.00000  0.05    0.50
;
data_Ie
_journal_date_recd_electronic     2014-02-21
_journal_date_accepted     2014-05-14
_journal_name_full     'Acta Crystallographica, Section E'
_journal_year     2014
_journal_volume     70
_journal_issue      6
_journal_page_first     m225
_journal_page_last     m226
_journal_paper_category     QM
_journal_paper_doi     10.1107/S1600536814011118
_journal_coeditor_code     GK2606
_publ_contact_author_name     'Erik Rakovsk\'y'
_publ_contact_author_address
;
Comenius University
Faculty of Natural Sciences
Department of Inorganic Chemistry
Mlynsk\'a dolina CH2
842 15 Bratislava
Slovak Republic
;
_publ_contact_author_email     'rakovsky@fns.uniba.sk'
_publ_contact_author_fax     '+421-2-602 96 273'
_publ_contact_author_phone     '+421-2-602 96 351'
_publ_section_title
;
Tetrakis(2,6-dimethylpyridinium) dihydrogen decavanadate dihydrate
;
loop_
    _publ_author_name
    _publ_author_footnote
    _publ_author_address
    'Rakovsk\'y, Erik' .
;
Comenius University
Faculty of Natural Sciences
Department of Inorganic Chemistry
Mlynsk\'a dolina CH2
842 15 Bratislava
Slovak Republic
;
    'Krivosudsk\'y, Luk\'a\<s' .
;
Comenius University
Faculty of Natural Sciences
Department of Inorganic Chemistry
Mlynsk\'a dolina CH2
842 15 Bratislava
Slovak Republic
;
_publ_section_synopsis     .
