# Supplementary material for: Tetrakis(2,6-di­methyl­pyridinium) di­hydrogen deca­vanadate dihydrate
Source: Acta Crystallogr Sect E Struct Rep Online. 2014 May 21;70(Pt 6):m225–6. doi: 10.1107/S1600536814011118 (PMC4051003; doi:10.1107/S1600536814011118)
Supplement: Supplementary file 2 [file e-70-0m225-Isup2.hkl]

#
# h,k,l, Fc-squared, Fo-squared, sigma(Fo-squared), status flag
#
data_I
_shelx_title ' EXP_495 IN C2/C'
_shelx_refln_list_code          4
_shelx_F_calc_maximum      660.51
_exptl_crystal_F_000      2848.00
_reflns_d_resolution_high  0.7355

loop_
 _space_group_symop_operation_xyz
 'x, y, z'
 '-x, y, -z+1/2'
 'x+1/2, y+1/2, z'
 '-x+1/2, y+1/2, -z+1/2'
 '-x, -y, -z'
 'x, -y, z-1/2'
 '-x+1/2, -y+1/2, -z'
 'x+1/2, -y+1/2, z-1/2'

_cell_length_a    24.7777
_cell_length_b     8.3565
_cell_length_c    25.0089
_cell_angle_alpha  90.000
_cell_angle_beta  113.878
_cell_angle_gamma  90.000

_shelx_F_squared_multiplier     1.000

loop_
 _refln_index_h
 _refln_index_k
 _refln_index_l
 _refln_F_squared_calc
 _refln_F_squared_meas
 _refln_F_squared_sigma
 _refln_observed_status
   4   0   0       7358.46       8426.40        90.55 o
   6   0   0      25830.98      26635.34       113.71 o
   8   0   0     211659.89     213727.45       571.70 o
  10   0   0     436270.19     433745.25       770.73 o
  12   0   0      43879.52      45271.64       157.60 o
  14   0   0      37055.59      36875.97       173.44 o
  16   0   0        863.54        926.42        30.95 o
  18   0   0         34.77         53.60        14.43 o
  20   0   0       2618.94       2711.40        74.60 o
  22   0   0        686.08        727.83        72.26 o
  24   0   0         44.93         36.11        37.24 o
  26   0   0       8159.77       7937.60       195.75 o
  28   0   0      10311.69      10729.83       290.25 o
  30   0   0       1558.16       1785.66       184.93 o
   3   1   0        516.33        427.51        25.46 o
   5   1   0       2098.54       2279.31        23.31 o
   7   1   0      35883.53      36082.70        98.73 o
   9   1   0     117177.39     120473.15       244.04 o
  11   1   0     138252.70     141441.55       311.81 o
  13   1   0      14633.29      14195.07        75.69 o
  15   1   0      39263.54      37653.23       137.87 o
  17   1   0      61669.17      60997.27       192.46 o
  19   1   0      12451.61      12549.82       102.60 o
  21   1   0       3879.37       3955.46        79.83 o
  23   1   0       3989.42       3946.72        91.37 o
  25   1   0      18080.31      18081.94       213.63 o
  27   1   0      11927.85      11804.04       189.08 o
  29   1   0        452.01        395.41        53.45 o
   0   2   0      22653.20      22509.27       195.68 o
   2   2   0      36627.51      38334.12       146.99 o
   4   2   0      14427.56      17173.51        97.97 o
   6   2   0      29651.85      27364.04       125.47 o
   8   2   0      13670.34      12242.35        71.27 o
  10   2   0       2803.23       2733.11        36.17 o
  12   2   0        580.68        586.60        18.05 o
  14   2   0      10193.28      10240.02        80.93 o
  16   2   0      21222.92      20317.56       116.89 o
  18   2   0       1017.66       1079.76        43.80 o
  20   2   0      17322.51      17141.10       158.30 o
  22   2   0       8023.25       7796.01       120.25 o
  24   2   0        432.10        422.45        38.38 o
  26   2   0        833.92       1510.56       189.16 o
  28   2   0        116.03         86.29        46.39 o
  30   2   0       5079.65       5069.65       510.57 o
   1   3   0      14400.29      14764.53        91.53 o
   3   3   0      73835.13      75268.27       370.59 o
   5   3   0      31599.70      31393.91       170.54 o
   7   3   0       2945.91       3011.50        50.73 o
   9   3   0      13070.34      14269.77       191.97 o
  11   3   0       2934.80       2727.96        56.91 o
  13   3   0      18230.18      17773.69       119.75 o
  15   3   0         55.07         97.23        17.21 o
  17   3   0        809.70        715.69        32.68 o
  19   3   0       1310.12       1419.18        49.88 o
  21   3   0          2.91         -1.91        23.80 o
  23   3   0        651.65        679.97        49.25 o
  27   3   0         30.15        360.50       152.89 o
  29   3   0        958.82       1136.12       148.01 o
   0   4   0      24377.97      23846.79       189.14 o
   2   4   0       3680.26       3749.03        51.86 o
   4   4   0       4364.01       4180.51        68.53 o
   6   4   0      11920.20      12938.35       140.93 o
   8   4   0       1768.37       1956.80        47.84 o
  10   4   0       7358.90       6711.07        80.07 o
  12   4   0       3800.58       3753.10        71.37 o
  14   4   0      16547.27      16097.64       160.41 o
  16   4   0       2375.50       2279.63        63.81 o
  18   4   0        321.83        290.27        28.17 o
  20   4   0        304.34        254.97        35.51 o
  22   4   0        998.94       1059.65        66.90 o
  24   4   0       2231.01       2375.20        94.05 o
  26   4   0          6.38         89.91        57.39 o
  28   4   0        147.77        180.86        80.69 o
   1   5   0        893.40        808.89        36.61 o
   3   5   0        331.05        386.48        23.07 o
   5   5   0       4490.41       4340.87       129.63 o
   7   5   0      13783.40      13880.34       183.19 o
   9   5   0       1236.90       1239.62        54.61 o
  11   5   0        458.56        463.79        31.81 o
  13   5   0        741.12        685.02        42.99 o
  15   5   0        752.49        726.49        39.60 o
  17   5   0       2948.36       2834.24        77.97 o
  19   5   0        995.92       1005.71        51.76 o
  21   5   0        909.61        879.09        58.46 o
  23   5   0         55.00        126.90        39.88 o
  25   5   0          1.41        -47.20        47.20 o
  27   5   0          1.75       -130.46       130.46 o
   0   6   0       5638.51       8725.50       614.29 o
   2   6   0        184.68       1168.44       580.02 o
   4   6   0       7227.34       6700.47       172.42 o
   6   6   0       6819.72       6536.46       154.51 o
   8   6   0        392.43        480.97        46.54 o
  10   6   0       1561.62       1456.32        66.76 o
  12   6   0       1151.72       1135.74        58.51 o
  14   6   0       7999.82       7818.85       147.90 o
  16   6   0          0.48         -6.44        29.32 o
  18   6   0         81.47         67.30        28.23 o
  20   6   0        149.96        163.69        39.83 o
  22   6   0        427.63        345.75        48.65 o
  24   6   0       2280.15       2397.90       238.31 o
   1   7   0       2061.44       1992.28        68.05 o
   3   7   0        488.60        444.73        41.53 o
   5   7   0        114.36         98.63        39.76 o
   7   7   0       1716.28       1699.47        88.34 o
   9   7   0       5084.15       4594.95       147.30 o
  11   7   0        210.73        128.06        35.73 o
  13   7   0        622.69        625.98        56.95 o
  15   7   0        559.71        496.96        46.88 o
  17   7   0       2224.53       2170.93        89.11 o
  19   7   0        602.52        539.01        51.04 o
  21   7   0          6.11        -44.01        48.97 o
   0   8   0       7420.57       7303.08       289.13 o
   2   8   0      10641.32      10987.01       236.91 o
   4   8   0       3257.64       3302.22       115.97 o
   6   8   0       5358.73       5359.35       150.69 o
   8   8   0       5710.92       5808.99       173.69 o
  10   8   0       3249.47       3174.57       135.10 o
  12   8   0      13096.13      12893.98       255.26 o
  14   8   0       1959.58       2004.28        97.70 o
  16   8   0       2834.09       2842.97       111.22 o
  18   8   0       1417.88       1312.67        84.39 o
  20   8   0        388.29        197.26       409.34 o
   1   9   0        182.88        132.49        53.56 o
   3   9   0       9552.01       9566.78       255.82 o
   5   9   0       9282.86       9444.40       253.09 o
   7   9   0       3415.31       3702.23       149.38 o
   9   9   0        864.46        743.96        79.52 o
  11   9   0         14.06        117.64        91.18 o
  13   9   0       1667.12       1611.66       102.42 o
  15   9   0       6157.19       6137.41       225.53 o
  17   9   0       3033.41       2994.72       283.89 o
   0  10   0        732.48        728.54        97.44 o
   2  10   0       1755.06       1805.08       114.59 o
   4  10   0       2995.25       2753.54       139.72 o
   6  10   0       2232.56       2348.56       157.18 o
   8  10   0       1946.07       2026.88       166.98 o
  10  10   0        767.79        636.96       177.25 o
  12  10   0         92.14        150.51       125.91 o
   1  11   0        155.40        220.64       126.15 o
 -31   1   1       5734.35       5568.03       565.06 o
 -29   1   1        121.60         79.94        42.21 o
 -27   1   1       3272.07       3524.60       105.46 o
 -25   1   1        216.63        175.66        28.44 o
 -23   1   1       1519.97       1389.16        54.30 o
 -21   1   1      23762.42      23441.10       189.56 o
 -19   1   1       2525.70       2484.86        44.86 o
 -17   1   1       5862.44       5845.17        57.22 o
 -15   1   1         61.77         37.46         8.05 o
 -13   1   1      50890.73      53742.18       132.45 o
 -11   1   1     189519.77     189577.61       375.37 o
  -9   1   1      12914.61      12062.68        53.86 o
  -7   1   1       7171.43       7225.99        44.51 o
  -5   1   1       1862.01       2231.29        24.76 o
  -3   1   1      63199.62      64159.88       528.51 o
   3   1   1      81607.12      88358.80       531.19 o
   5   1   1       6597.01       7170.70        41.10 o
   7   1   1      12158.19      13416.10        56.90 o
   9   1   1      13649.40      12897.02        59.96 o
  11   1   1      29651.49      30368.26       107.24 o
  13   1   1       7606.84       8000.91        60.20 o
  15   1   1      12110.76      11764.89        79.31 o
  17   1   1       2152.28       2180.22        35.60 o
  19   1   1       8039.57       7819.69        83.33 o
  21   1   1       8039.80       7902.13       121.29 o
  23   1   1        199.08        235.74        28.48 o
  25   1   1       6393.69       6652.19       131.26 o
  27   1   1       2630.26       2827.84       105.52 o
  29   1   1       2718.03       2905.68       126.81 o
 -30   2   1        535.37        435.27       188.22 o
 -28   2   1       5453.43       6173.18       298.18 o
 -26   2   1       2694.77       3024.66       155.89 o
 -24   2   1         12.97          8.02        30.09 o
 -22   2   1       3670.07       3681.02        89.98 o
 -20   2   1        271.00        322.66        30.19 o
 -18   2   1       1864.69       1805.19        38.94 o
 -16   2   1       7736.97       7391.25        65.82 o
 -14   2   1        903.46        899.07        22.72 o
 -12   2   1       6941.73       7231.64        57.63 o
 -10   2   1       1938.46       1911.11        31.17 o
  -8   2   1        795.87        675.52        19.79 o
  -6   2   1      19835.48      20987.99        93.79 o
  -4   2   1      57119.01      61124.58       211.47 o
  -2   2   1       2574.26       2755.55        32.88 o
   0   2   1      32878.77      34718.09       157.21 o
   2   2   1       7935.05       8130.39        70.58 o
   4   2   1      41712.46      43031.27       165.91 o
   6   2   1         44.42         97.96         9.03 o
   8   2   1        807.59        420.27        14.21 o
  10   2   1        223.18         84.20         9.00 o
  12   2   1       2014.80       1663.75        30.06 o
  14   2   1      15145.12      14964.25        96.36 o
  16   2   1       6920.93       6749.58        77.29 o
  18   2   1         35.91         36.80        14.25 o
  20   2   1       3976.71       3573.84        73.59 o
  22   2   1         75.40         93.00        27.68 o
  24   2   1       2701.42       2934.81       189.24 o
  26   2   1        769.85        729.72        95.90 o
  28   2   1        342.61        400.76        50.44 o
 -29   3   1        192.44         -4.26       100.83 o
 -27   3   1       1826.35       2143.06        91.43 o
 -25   3   1       1137.67       1192.31        67.60 o
 -23   3   1       1841.06       2500.17       215.03 o
 -21   3   1       3396.06       3404.93        99.45 o
 -19   3   1        111.27        110.14        22.84 o
 -17   3   1       9948.93       9827.57       115.08 o
 -15   3   1       2550.92       2548.35        46.52 o
 -13   3   1       8860.28       8645.57        80.97 o
 -11   3   1        260.79        239.27        16.56 o
  -9   3   1        954.93        758.10        25.85 o
  -7   3   1       4761.69       4890.97        63.07 o
  -5   3   1       1007.34        590.29        22.58 o
  -3   3   1      35104.32      31813.93       124.64 o
  -1   3   1       8525.22       8771.09        64.33 o
   1   3   1        125.48        215.87        13.38 o
   3   3   1       8467.10       9056.77        71.50 o
   5   3   1        255.32        629.67        26.55 o
   7   3   1        207.79         55.75        12.49 o
   9   3   1       6473.55       6197.80        62.11 o
  11   3   1       5066.49       5243.94        62.04 o
  13   3   1       6252.95       6423.94       128.05 o
  15   3   1       6334.37       5818.38        73.01 o
  17   3   1          7.59          9.41        14.99 o
  19   3   1      10405.98      10101.16       118.52 o
  21   3   1        106.05        153.61        28.57 o
  23   3   1       3529.70       3911.10       136.07 o
  25   3   1         25.49        958.06       156.54 o
  27   3   1        913.38       1144.28        78.53 o
 -28   4   1        171.78        233.32        92.02 o
 -26   4   1        198.21        206.70        41.62 o
 -24   4   1        404.16        388.61        45.29 o
 -22   4   1        166.65        178.97        34.61 o
 -20   4   1         72.99         57.05        26.78 o
 -18   4   1       1928.82       1767.81        60.08 o
 -16   4   1         15.31         11.50        19.94 o
 -14   4   1       2272.40       2164.30        58.09 o
 -12   4   1       7362.92       6599.41       136.05 o
 -10   4   1        736.35        714.95        30.10 o
  -8   4   1       4805.00       4742.70        76.72 o
  -6   4   1       4736.70       5009.53        79.42 o
  -4   4   1       3972.24       4558.94        64.87 o
  -2   4   1       1891.34       1634.67        35.61 o
   0   4   1       1260.28       1383.80        32.28 o
   2   4   1      10200.89      11338.69       103.65 o
   4   4   1       2930.41       3246.20        77.20 o
   6   4   1      18190.84      19807.49       168.51 o
   8   4   1          2.19          8.24        18.78 o
  10   4   1       3992.85       3831.24        61.14 o
  12   4   1       6251.20       5858.03        82.57 o
  14   4   1       3322.48       3086.94        60.67 o
  16   4   1       1819.30       1884.09        61.87 o
  18   4   1       3947.91       3925.58        86.65 o
  20   4   1       5960.37       6080.11       126.55 o
  22   4   1       5911.64       6100.61       148.70 o
  24   4   1       2641.69       2677.62       105.94 o
  26   4   1        938.93        941.50        76.65 o
  28   4   1        916.40       1021.79       138.38 o
 -27   5   1        338.32        281.42       145.73 o
 -25   5   1        450.23        464.40        52.69 o
 -23   5   1        244.51        205.75        41.75 o
 -21   5   1       3875.52       4005.94       115.86 o
 -19   5   1        334.79        322.87        33.66 o
 -17   5   1       9453.26       9709.40       139.91 o
 -15   5   1        614.45        598.53        38.07 o
 -13   5   1        537.44        481.28        30.12 o
 -11   5   1      13557.03      12787.70       131.91 o
  -9   5   1       3238.11       2925.71        86.11 o
  -7   5   1      13250.83      13012.38       176.12 o
  -5   5   1        661.44        562.59        38.64 o
  -3   5   1         76.95         40.68        13.11 o
  -1   5   1       7849.50       7336.21        84.86 o
   1   5   1       1594.04       1377.72        40.76 o
   3   5   1      13419.12      13151.59       138.95 o
   5   5   1        139.35         70.72        27.80 o
   7   5   1       4192.23       4061.04       107.81 o
   9   5   1      12144.37      12404.85       172.41 o
  11   5   1       1788.55       1683.55        85.59 o
  13   5   1       7578.33       7146.99       114.56 o
  15   5   1       2801.32       3224.91       142.66 o
  17   5   1        889.41        851.92        45.51 o
  19   5   1       6888.05       6754.14       129.67 o
  21   5   1       4214.32       4219.31       119.61 o
  23   5   1         19.07         -5.33        37.55 o
  25   5   1          0.27        -28.30        52.22 o
  27   5   1        427.96        650.67       232.05 o
 -24   6   1         96.51         54.94        55.78 o
 -22   6   1        290.90        404.06        49.84 o
 -20   6   1        590.65        507.27        48.11 o
 -18   6   1        475.35        507.24        42.79 o
 -16   6   1       1126.72       1087.79        55.33 o
 -14   6   1       7082.68       6729.86       142.31 o
 -12   6   1        504.05        467.04        40.14 o
 -10   6   1        249.14        221.85        28.82 o
  -8   6   1       2766.58       2603.26        95.16 o
  -6   6   1      18393.13      17809.49       252.36 o
  -4   6   1      33893.43      33357.00       252.88 o
  -2   6   1       7892.67       8239.12       261.66 o
   0   6   1      10063.26      12722.17       560.41 o
   2   6   1      17924.56      17776.64       200.96 o
   4   6   1      30392.85      31273.12       411.11 o
   6   6   1      20596.12      20535.34       271.44 o
   8   6   1          2.45         -0.53        33.98 o
  10   6   1      11754.52      11501.32       194.19 o
  12   6   1      22194.09      21306.95       256.53 o
  14   6   1       2562.37       2512.81        77.13 o
  16   6   1       1515.69       1528.72        65.42 o
  18   6   1        174.47        134.18        29.80 o
  20   6   1        794.31        733.90        61.98 o
  22   6   1          4.69        -25.17        50.68 o
  24   6   1         59.46         40.97       143.77 o
 -23   7   1      14549.34      15863.90       857.82 o
 -21   7   1       2825.09       2773.87       118.31 o
 -19   7   1       1589.39       1628.00        85.14 o
 -17   7   1          1.26         -5.40        30.68 o
 -15   7   1      19217.00      19241.30       270.60 o
 -13   7   1      19801.23      19521.38       282.07 o
 -11   7   1        979.26        998.94        67.07 o
  -9   7   1       1768.07       1781.12        88.61 o
  -7   7   1       2245.16       2163.58        98.78 o
  -5   7   1       6368.42       6102.15       159.05 o
  -3   7   1       3004.80       2948.87        95.45 o
  -1   7   1        777.14        802.07        44.48 o
   1   7   1          7.81        -24.66        24.66 o
   3   7   1        629.56        634.84        47.27 o
   5   7   1          8.91         -0.42        32.53 o
   7   7   1       1642.80       1450.14        85.19 o
   9   7   1          1.29         -0.15        39.46 o
  11   7   1      10046.16      10120.44       199.66 o
  13   7   1      26313.59      26364.27       314.53 o
  15   7   1        719.57        616.85        52.01 o
  17   7   1       2175.76       2231.34        96.94 o
  19   7   1        762.89        771.82        65.07 o
  21   7   1       8726.28       9257.15       298.72 o
 -20   8   1        798.64        810.70       127.36 o
 -18   8   1         19.65         79.19        42.44 o
 -16   8   1       4929.41       4801.72       150.15 o
 -14   8   1       5372.22       5145.19       159.08 o
 -12   8   1       3593.45       3366.39       131.36 o
 -10   8   1       1456.03       1534.99        87.43 o
  -8   8   1       2474.65       2352.87       111.92 o
  -6   8   1       9860.05      10178.09       205.55 o
  -4   8   1      12072.35      12314.65       269.37 o
  -2   8   1       1183.30       1144.71       108.64 o
   0   8   1       3689.47       3530.20       128.69 o
   2   8   1      11295.74      11437.41       221.29 o
   4   8   1      17902.78      18014.55       268.49 o
   6   8   1       1687.78       1627.55        86.37 o
   8   8   1       1784.30       1830.70        93.43 o
  10   8   1       2573.59       2511.10       120.08 o
  12   8   1        106.86         73.36        43.00 o
  14   8   1       2810.10       2841.29       114.75 o
  16   8   1        488.06        450.00        51.33 o
  18   8   1        261.16        247.91        64.17 o
  20   8   1         18.38       -122.39       231.87 o
 -17   9   1       3328.40       3308.80       174.15 o
 -15   9   1         16.83        -49.24        49.24 o
 -13   9   1        916.40        965.91        87.94 o
 -11   9   1        412.29        443.46        61.02 o
  -9   9   1       6931.52       7514.94       231.07 o
  -7   9   1       9135.85       9208.92       252.37 o
  -5   9   1       2144.74       2161.61       124.25 o
  -3   9   1      12810.04      13003.51       297.96 o
  -1   9   1       6067.05       6318.16       183.66 o
   1   9   1       5246.10       5416.74       169.51 o
   3   9   1       5600.05       5766.72       186.68 o
   5   9   1       2175.45       2111.77       112.16 o
   7   9   1       8850.07       9336.93       233.24 o
   9   9   1        475.97        568.97        72.36 o
  11   9   1          9.01         60.34        45.94 o
  13   9   1         13.15        -12.60        38.94 o
  15   9   1       1790.00       1714.87       115.52 o
  17   9   1        478.38        443.67       243.44 o
 -14  10   1         87.73        133.86       133.99 o
 -12  10   1       4612.15       4181.74       264.99 o
 -10  10   1       4599.98       5013.86       252.25 o
  -8  10   1       3332.97       3510.04       192.17 o
  -6  10   1        485.49        440.91        68.12 o
  -4  10   1        109.76        111.85        53.05 o
  -2  10   1          2.19         -3.45        44.48 o
   0  10   1         90.28        125.43        55.49 o
   2  10   1        121.26        151.33        55.25 o
   4  10   1        167.28        115.70        51.05 o
   6  10   1       3225.17       3371.97       186.19 o
   8  10   1       6195.52       6593.62       283.43 o
  10  10   1       3924.38       4360.95       272.18 o
  12  10   1       1039.93       1016.54       337.74 o
  -3  11   1        991.08        958.24       320.00 o
  -1  11   1       9613.44       9510.51       476.23 o
   1  11   1       3450.89       3680.68       306.32 o
 -30   0   2        496.30        541.44        97.63 o
 -28   0   2       8994.68       9141.99       255.21 o
 -26   0   2         42.96         31.69        40.46 o
 -24   0   2         99.61         40.73        37.95 o
 -22   0   2        163.31        110.24        32.25 o
 -20   0   2       7322.89       7599.59       120.33 o
 -18   0   2        480.16        498.40        22.97 o
 -16   0   2       3055.40       3007.93        46.74 o
 -14   0   2      16497.84      17748.57       108.39 o
 -12   0   2     326995.47     318276.75      1047.75 o
 -10   0   2     249952.72     243786.08       977.45 o
  -8   0   2        265.62        270.18        21.52 o
  -6   0   2          0.81         40.75        13.95 o
   4   0   2      54084.20      58674.92       252.43 o
   6   0   2      43849.55      45209.16       188.86 o
   8   0   2      43001.98      41112.66       141.01 o
  10   0   2       6784.60       6012.81        55.31 o
  12   0   2      15450.90      14595.15       101.36 o
  14   0   2       3444.97       3331.11        53.83 o
  16   0   2       1264.26       1210.05        39.03 o
  18   0   2          1.39         38.02        18.09 o
  20   0   2        252.10        241.50        26.12 o
  22   0   2        381.66        324.21        41.69 o
  24   0   2         43.25         46.02        38.17 o
  26   0   2      12962.14      12886.34       277.42 o
  28   0   2         16.26         18.68        84.49 o
 -31   1   2         21.30       -132.56       132.56 o
 -29   1   2       6467.34       6180.41       160.85 o
 -27   1   2      10729.08      11048.14       181.10 o
 -25   1   2         34.61         -4.01        27.69 o
 -23   1   2      10900.18      10751.78       143.86 o
 -21   1   2      16459.63      16789.37       169.11 o
 -19   1   2      26000.91      25715.30       160.67 o
 -17   1   2      12583.53      12314.07        76.88 o
 -15   1   2      16377.53      16441.14        81.64 o
 -13   1   2      86780.42      88832.41       469.55 o
 -11   1   2     156864.25     158630.77       372.71 o
  -9   1   2       5602.76       5158.19        37.16 o
  -7   1   2       1639.32       1860.51        23.12 o
  -5   1   2      32045.36      35286.23       182.73 o
  -3   1   2       7312.73       7661.79        75.22 o
   3   1   2      20273.21      21789.96       159.01 o
   5   1   2      68011.44      72406.21       153.64 o
   7   1   2       6526.04       5687.37        38.68 o
   9   1   2      20838.97      20528.09        73.77 o
  11   1   2       3622.08       3759.07        36.39 o
  13   1   2      22287.33      21367.21        94.10 o
  15   1   2      23462.55      23744.43       108.77 o
  17   1   2      10540.87      10427.83        88.00 o
  19   1   2        838.37        903.08        31.87 o
  21   1   2       6543.53       6260.06       108.77 o
  23   1   2       5777.12       5904.10       117.71 o
  25   1   2       7265.85       7244.18       137.38 o
  27   1   2        152.02        147.99        42.95 o
  29   1   2        731.43        850.55        82.72 o
 -30   2   2       5436.04       5813.77       258.91 o
 -28   2   2        391.93        371.35        43.26 o
 -26   2   2          3.14        -10.82        31.78 o
 -24   2   2       4370.54       4414.25       103.09 o
 -22   2   2      14573.17      14510.06       189.63 o
 -20   2   2      11330.12      11498.10       133.25 o
 -18   2   2      11296.79      10784.60        84.72 o
 -16   2   2       1059.07        929.91        24.47 o
 -14   2   2      12171.04      11187.20        77.91 o
 -12   2   2       3965.67       4114.10        47.30 o
 -10   2   2       3117.84       2944.56        42.37 o
  -8   2   2      17601.21      16529.14        83.23 o
  -6   2   2      23687.74      23142.64       123.57 o
  -4   2   2     289581.12     301961.00      1408.37 o
  -2   2   2      25609.14      26429.79       121.46 o
   0   2   2       4870.25       5504.63        46.31 o
   2   2   2     121744.18     125165.68       816.15 o
   4   2   2     174744.03     178712.56       451.03 o
   6   2   2      42250.12      38521.71       132.05 o
   8   2   2       7932.58       9493.93        66.16 o
  10   2   2       6847.27       6765.53        58.61 o
  12   2   2       1035.81       1040.73        26.35 o
  14   2   2      26295.21      25553.40       137.16 o
  16   2   2      24895.18      24414.71       144.52 o
  18   2   2       9592.14       9368.15        94.81 o
  20   2   2       1679.15       1723.09        49.51 o
  22   2   2         16.49         32.72        26.43 o
  24   2   2       1871.44       2154.05       120.89 o
  26   2   2       6408.66       7177.59       206.29 o
  28   2   2        201.76        203.52        65.45 o
 -29   3   2          0.80        335.70        90.63 o
 -27   3   2         71.30        126.61        85.39 o
 -25   3   2          0.66        949.59       145.52 o
 -23   3   2        796.11       1582.90       249.12 o
 -21   3   2       3037.57       2991.69        89.19 o
 -19   3   2       5952.11       5925.34       101.60 o
 -17   3   2       2900.94       2942.52        57.25 o
 -15   3   2       6976.60       6939.06        71.79 o
 -13   3   2      34899.47      34630.77       164.82 o
 -11   3   2      14296.31      13789.71       123.98 o
  -9   3   2        186.99        168.07        13.97 o
  -7   3   2       7772.28       7694.80        85.94 o
  -5   3   2       3782.80       5493.87        62.15 o
  -3   3   2      15235.74      13913.64        81.13 o
  -1   3   2      10330.16       9869.96        68.53 o
   1   3   2       2486.88       2401.81        39.99 o
   3   3   2        854.23        656.44        21.35 o
   5   3   2        932.77       1667.74        38.07 o
   7   3   2       2766.83       3484.85        50.24 o
   9   3   2       6320.21       6421.43        67.80 o
  11   3   2       2716.44       2581.52        44.93 o
  13   3   2          6.30         79.68        29.01 o
  15   3   2        574.41        539.50        24.58 o
  17   3   2         52.18         36.39        15.53 o
  19   3   2       1176.49       1123.83        39.20 o
  21   3   2       1277.65       1299.80        54.94 o
  23   3   2       1958.83       2551.56        90.39 o
  25   3   2       1879.45       2894.52       201.27 o
  27   3   2        257.25        242.82        64.41 o
 -28   4   2       2096.61       2370.16       203.64 o
 -26   4   2         11.64        218.78        91.10 o
 -24   4   2       2775.66       2854.75       108.86 o
 -22   4   2        210.65        201.44        40.45 o
 -20   4   2        418.76        532.06        40.74 o
 -18   4   2       4665.83       4684.11        94.17 o
 -16   4   2         45.11         29.92        19.60 o
 -14   4   2      26589.33      26458.74       209.23 o
 -12   4   2       1064.15        983.55        34.66 o
 -10   4   2       2557.36       2523.23        55.30 o
  -8   4   2        246.93        251.81        20.49 o
  -6   4   2       1469.54       1282.57        43.69 o
  -4   4   2       9108.82       7963.52        84.80 o
  -2   4   2      25715.24      26193.42       170.01 o
   0   4   2       8929.96       8453.16        77.49 o
   2   4   2       2781.98       3028.91        49.89 o
   4   4   2        317.29        284.03        18.03 o
   6   4   2       4298.45       4921.01        92.33 o
   8   4   2      17041.15      16471.45       166.22 o
  10   4   2      14473.80      14580.90       130.38 o
  12   4   2       3329.53       3287.18        55.63 o
  14   4   2       6256.71       6056.44        97.26 o
  16   4   2       1149.55       1192.63        49.09 o
  18   4   2        412.63        478.48        34.52 o
  20   4   2        194.11        211.93        32.76 o
  22   4   2       4067.04       4166.03       112.73 o
  24   4   2       3016.65       3202.85       158.19 o
  26   4   2          3.43         35.07        51.84 o
 -27   5   2        253.24        303.39       122.82 o
 -25   5   2       5128.37       5166.96       151.46 o
 -23   5   2       3946.43       4162.24       130.48 o
 -21   5   2        362.38        374.26        40.79 o
 -19   5   2       3536.07       3488.88        91.70 o
 -17   5   2       8106.55       8125.46       127.10 o
 -15   5   2       5050.03       5259.47       114.44 o
 -13   5   2      10339.74      10008.37       130.60 o
 -11   5   2       3257.47       3056.42        68.12 o
  -9   5   2       4161.12       3830.01        78.01 o
  -7   5   2       5053.78       5222.73       105.73 o
  -5   5   2         50.29        101.61        37.48 o
  -3   5   2       1059.41       1313.52        40.11 o
  -1   5   2       1470.36       1426.58        38.35 o
   1   5   2       1402.38       1435.53        75.12 o
   3   5   2      10475.50      10758.21       146.32 o
   5   5   2       2807.21       2656.33        81.56 o
   7   5   2         48.63         33.27        26.18 o
   9   5   2      13285.69      12933.42       177.88 o
  11   5   2      22099.81      22180.85       201.99 o
  13   5   2      18476.87      18042.58       181.37 o
  15   5   2       4276.54       4514.36       176.34 o
  17   5   2       3060.93       3179.11        80.59 o
  19   5   2      10224.90      10433.61       162.40 o
  21   5   2      13174.49      13515.36       213.21 o
  23   5   2       4072.72       4055.85       148.73 o
  25   5   2        406.39        407.34        85.85 o
 -24   6   2       1530.03       1530.23       108.46 o
 -22   6   2        935.56       1048.70        66.52 o
 -20   6   2       1165.33       1167.66        67.83 o
 -18   6   2       1057.18       1108.05        58.38 o
 -16   6   2       3922.99       4005.19       114.14 o
 -14   6   2        238.33        193.76        34.26 o
 -12   6   2      10546.04      10533.76       152.57 o
 -10   6   2       4457.57       4270.22       105.62 o
  -8   6   2      12140.22      11220.72       254.51 o
  -6   6   2      14054.35      14129.97       150.34 o
  -4   6   2        686.41        697.95        37.25 o
  -2   6   2       8787.00       9777.39       489.81 o
   0   6   2       3384.16       3488.49       114.48 o
   2   6   2      56565.67      58673.33       514.99 o
   4   6   2      15386.19      14891.10       167.84 o
   6   6   2        672.66        676.97        62.53 o
   8   6   2        584.27        589.27        49.92 o
  10   6   2       3967.57       4024.57       123.95 o
  12   6   2      28738.53      28646.82       268.24 o
  14   6   2       3846.99       3756.62        94.87 o
  16   6   2        509.41        509.13        38.95 o
  18   6   2         83.44         13.42        41.23 o
  20   6   2        911.86        851.64        65.90 o
  22   6   2          4.14         25.18        47.25 o
  24   6   2         34.56        -44.10       125.91 o
 -23   7   2       1914.93       2213.11       475.31 o
 -21   7   2       1207.95       1299.54        83.97 o
 -19   7   2       1102.62        985.82        65.37 o
 -17   7   2         23.39        -33.61        33.61 o
 -15   7   2        533.66        513.53        47.58 o
 -13   7   2       1186.82       1223.81        68.54 o
 -11   7   2        527.98        492.98        51.48 o
  -9   7   2       1198.79       1074.71        70.09 o
  -7   7   2         11.73         31.12        36.24 o
  -5   7   2         13.62         -5.76        32.32 o
  -3   7   2        265.70        249.74        26.77 o
  -1   7   2        169.23        136.86        24.81 o
   1   7   2         14.72         19.69        29.60 o
   3   7   2       1190.54       1016.29        58.02 o
   5   7   2       2580.76       2483.82        96.01 o
   7   7   2        252.20        219.98        37.56 o
   9   7   2       2790.64       2537.25       116.69 o
  11   7   2       4856.13       4772.86       132.52 o
  13   7   2       2800.55       2657.98        98.20 o
  15   7   2        278.81        311.33        41.58 o
  17   7   2          0.20         30.89        34.13 o
  19   7   2       2479.92       2384.70       115.32 o
  21   7   2       2578.29       2533.20       204.13 o
 -20   8   2        623.58        434.87        92.12 o
 -18   8   2       2185.62       2004.66       100.53 o
 -16   8   2       1292.30       1207.90        81.87 o
 -14   8   2       7466.58       7702.27       192.09 o
 -12   8   2       1321.77       1395.71        84.91 o
 -10   8   2       1360.06       1314.11        80.76 o
  -8   8   2       4621.03       4720.09       169.70 o
  -6   8   2        532.43        498.23        57.88 o
  -4   8   2      12265.05      12379.11       271.02 o
  -2   8   2       1095.87       1113.80        81.35 o
   0   8   2       1788.18       1610.20        81.19 o
   2   8   2       2508.42       2480.45       106.00 o
   4   8   2       2812.34       2749.60       102.62 o
   6   8   2       5408.82       5102.52       147.21 o
   8   8   2        237.36        159.90        34.90 o
  10   8   2         53.91         73.98        44.91 o
  12   8   2        930.59       1025.96        73.60 o
  14   8   2        577.11        510.50        55.32 o
  16   8   2        887.99        680.62        64.94 o
  18   8   2        597.06        477.38       107.00 o
  20   8   2          2.42       -321.45       321.45 o
 -19   9   2        957.90       1371.55       297.08 o
 -17   9   2       4130.96       4034.05       204.97 o
 -15   9   2       3905.16       3938.32       167.10 o
 -13   9   2         86.45        178.92        72.11 o
 -11   9   2        219.13        227.60        54.92 o
  -9   9   2        472.41        361.04        54.59 o
  -7   9   2       5461.67       5331.14       239.06 o
  -5   9   2       5544.31       5494.60       196.22 o
  -3   9   2        540.03        498.00        67.97 o
  -1   9   2          0.43        -24.84        45.38 o
   1   9   2        289.41        259.81        47.69 o
   3   9   2       4602.79       4741.22       169.96 o
   5   9   2       2304.45       2367.75       119.27 o
   7   9   2        586.38        517.76        76.44 o
   9   9   2        461.53        513.87        73.17 o
  11   9   2         33.73         46.39        38.57 o
  13   9   2       1487.16       1511.48        94.61 o
  15   9   2       2215.49       2099.07       139.28 o
  17   9   2        416.16        170.32       109.38 o
 -14  10   2        109.00        189.74       210.72 o
 -12  10   2        287.78        281.49        80.81 o
 -10  10   2        518.39        403.39       188.61 o
  -8  10   2       7074.48       7658.25       276.50 o
  -6  10   2         12.09        -59.66        59.66 o
  -4  10   2       1627.31       1749.15       113.71 o
  -2  10   2        575.11        572.80        75.58 o
   0  10   2         49.15         35.78        52.20 o
   2  10   2       2855.21       3155.02       144.55 o
   4  10   2        405.16        365.79        68.27 o
   6  10   2        554.20        569.84        88.53 o
   8  10   2       2348.47       2529.80       181.42 o
  10  10   2       2151.92       2188.53       325.47 o
  12  10   2         29.52       -155.01       155.01 o
  -3  11   2       2084.05       1854.41       313.20 o
  -1  11   2       4473.23       4787.71       349.89 o
 -31   1   3       4490.36       4590.59       466.20 o
 -29   1   3        265.17        139.67        44.35 o
 -27   1   3         61.52         96.74        47.20 o
 -25   1   3        132.96        126.06        27.53 o
 -23   1   3      21911.90      22037.83       211.60 o
 -21   1   3      27836.05      27893.96       240.09 o
 -19   1   3        801.89        783.78        23.30 o
 -17   1   3         83.48         76.09         8.80 o
 -15   1   3       1285.82       1348.36        25.28 o
 -13   1   3     144633.89     145977.48       554.22 o
 -11   1   3      21381.62      20347.04       109.50 o
  -9   1   3        244.23        254.90         9.86 o
  -7   1   3      12003.46      12070.57        62.00 o
  -5   1   3      33695.73      36170.65       113.06 o
  -3   1   3      25035.40      26981.98       118.22 o
  -1   1   3      22205.18      24880.81       309.69 o
   1   1   3       1904.56       1671.09        37.22 o
   3   1   3       1650.20       1673.13        22.38 o
   5   1   3      58771.06      61381.77       132.39 o
   7   1   3      15310.85      15983.39        59.22 o
   9   1   3      14147.58      13860.64        63.12 o
  11   1   3         64.46         21.76         7.62 o
  13   1   3       6173.46       5918.09        52.59 o
  15   1   3      62363.49      60441.98       195.10 o
  17   1   3        942.54        810.85        26.49 o
  19   1   3        788.23        832.97        31.47 o
  21   1   3         15.79         13.90        22.56 o
  23   1   3       1399.77       1240.22        56.55 o
  25   1   3       8116.32       8724.13       158.74 o
  27   1   3         14.53         24.12        37.74 o
  29   1   3       1502.80       1701.48       155.42 o
 -30   2   3       3612.06       3796.72       210.49 o
 -28   2   3        847.29       1061.59        66.05 o
 -26   2   3       1139.90       1215.85        60.90 o
 -24   2   3       4419.66       4749.73       117.22 o
 -22   2   3        185.50        176.48        32.98 o
 -20   2   3        522.67        581.17        32.26 o
 -18   2   3        393.47        361.93        18.27 o
 -16   2   3        549.86        496.81        19.72 o
 -14   2   3          1.55         35.54         7.09 o
 -12   2   3       7107.84       7046.87        61.43 o
 -10   2   3       4250.12       4642.13        45.63 o
  -8   2   3       1262.00       1364.43        26.82 o
  -6   2   3      10177.28       9990.77        65.66 o
  -4   2   3      40141.20      41621.52       133.72 o
  -2   2   3     181302.27     190247.00       809.62 o
   0   2   3       1844.14       1836.07        31.29 o
   2   2   3      31309.18      32837.97       140.84 o
   4   2   3      54564.37      55510.77       171.03 o
   6   2   3         81.27         28.31         7.01 o
   8   2   3       2686.90       2931.67        38.95 o
  10   2   3      10408.36       9890.38        75.52 o
  12   2   3      18624.85      18739.47       116.25 o
  14   2   3       6238.49       6115.67        71.10 o
  16   2   3       2031.78       2009.84        45.01 o
  18   2   3       4016.12       3837.52        62.61 o
  20   2   3       2241.53       2320.91        58.13 o
  22   2   3         77.36         98.33        31.89 o
  24   2   3       2344.96       2261.19       159.59 o
  26   2   3        613.92        677.15        59.05 o
  28   2   3          1.10         58.74        77.67 o
 -29   3   3       2143.94       2659.68       141.72 o
 -27   3   3         61.80         71.18        84.70 o
 -25   3   3       2719.92       2880.02       137.70 o
 -23   3   3        116.80        766.20       248.74 o
 -21   3   3          2.26         37.84        28.29 o
 -19   3   3       2529.30       2305.55        63.50 o
 -17   3   3       5740.85       5350.22        68.49 o
 -15   3   3      56153.90      55331.65       230.90 o
 -13   3   3       8468.27       7812.90        82.89 o
 -11   3   3        266.55        196.10        13.93 o
  -9   3   3       2921.80       2709.10        42.76 o
  -7   3   3       4641.24       4431.07       290.51 o
  -5   3   3       7450.67       5310.36        52.01 o
  -3   3   3       2945.64       3140.96        40.55 o
  -1   3   3      53845.48      51930.57       246.40 o
   1   3   3       1990.62       1546.51        34.16 o
   3   3   3      12785.61      10694.10        94.68 o
   5   3   3       5551.99       4521.08        68.46 o
   7   3   3      38873.17      40832.26       167.94 o
   9   3   3      38529.18      38420.40       178.26 o
  11   3   3       1551.25       1763.52        41.21 o
  13   3   3         81.54         59.71        13.37 o
  15   3   3      10308.21      10246.86       105.04 o
  17   3   3        572.51        599.15        28.10 o
  19   3   3        204.16        159.50        19.70 o
  21   3   3       6605.49       6580.10       125.71 o
  23   3   3       1612.74       2189.55       111.74 o
  25   3   3       4383.06       6135.35       378.65 o
  27   3   3        333.89        474.93        62.89 o
 -28   4   3       1551.76       1728.91       129.58 o
 -26   4   3      12175.13      12100.05       214.80 o
 -24   4   3      13955.00      14238.12       246.49 o
 -22   4   3       1716.46       1808.24        80.36 o
 -20   4   3        532.19        533.73        40.15 o
 -18   4   3       1537.56       1539.60        54.72 o
 -16   4   3      15859.98      15980.95       179.12 o
 -14   4   3      14717.79      13814.33       127.17 o
 -12   4   3       2558.74       2459.10        54.37 o
 -10   4   3         17.22          3.04        14.74 o
  -8   4   3        576.45        349.01        24.50 o
  -6   4   3       2775.81       3322.06        50.76 o
  -4   4   3        449.80        339.01        21.17 o
  -2   4   3      34472.95      35322.95       165.05 o
   0   4   3      21241.68      20690.69       114.10 o
   2   4   3      39377.11      40375.21       211.60 o
   4   4   3       3006.35       3305.47        61.02 o
   6   4   3       1071.55       1094.82        36.86 o
   8   4   3      71956.59      71509.39       302.34 o
  10   4   3      64806.07      62926.39       263.94 o
  12   4   3      48926.18      48537.62       206.83 o
  14   4   3       5962.28       5731.62        82.97 o
  16   4   3       8095.94       8366.53       117.59 o
  18   4   3      16932.19      17034.06       168.71 o
  20   4   3      21597.89      22046.89       243.60 o
  22   4   3       6514.67       6477.39       147.81 o
  24   4   3        811.78        868.81        64.81 o
  26   4   3        205.95        323.19        69.38 o
 -27   5   3       1148.51       1253.55       193.00 o
 -25   5   3        450.25        430.37        53.03 o
 -23   5   3       2075.71       1947.53        95.72 o
 -21   5   3       2329.15       2393.07        89.47 o
 -19   5   3      14632.75      14510.71       183.26 o
 -17   5   3      14470.67      13959.64       177.75 o
 -15   5   3       4045.49       3962.23        99.01 o
 -13   5   3       2417.42       2408.90        67.39 o
 -11   5   3        235.02        165.32        22.25 o
  -9   5   3      45490.43      43929.01       269.98 o
  -7   5   3      67162.29      66295.06       352.51 o
  -5   5   3       9491.92       9183.98       106.37 o
  -3   5   3         50.96         43.04        13.36 o
  -1   5   3       1364.18       1433.64        51.84 o
   1   5   3     118637.76     119563.83       910.10 o
   3   5   3      59989.31      58461.37       272.10 o
   5   5   3        613.25        716.15        30.18 o
   7   5   3       6346.70       6255.18       117.65 o
   9   5   3       5273.42       5034.21        98.04 o
  11   5   3       6913.24       6794.67       112.86 o
  13   5   3      12264.82      12234.94       156.51 o
  15   5   3        317.88        307.79        30.88 o
  17   5   3       1654.53       1618.30        61.59 o
  19   5   3       5754.88       5913.13       119.57 o
  21   5   3       1326.79       1162.87        67.36 o
  23   5   3         10.01         14.05        39.90 o
  25   5   3        956.50        953.97       117.45 o
 -26   6   3        856.37        811.44       206.70 o
 -24   6   3        894.05        833.73        75.00 o
 -22   6   3        163.53         36.04        42.33 o
 -20   6   3         16.38        -35.29        35.29 o
 -18   6   3         65.93        111.17        31.71 o
 -16   6   3        254.74        215.51        33.28 o
 -14   6   3       2164.77       2223.95        83.05 o
 -12   6   3        162.15        160.92        27.37 o
 -10   6   3       3534.50       3462.96        87.10 o
  -8   6   3         17.14         26.61        36.15 o
  -6   6   3       7901.29       8027.42       107.72 o
  -4   6   3       2653.46       2545.16        68.72 o
  -2   6   3         84.23        342.60       117.43 o
   0   6   3       6561.56       9138.63       262.35 o
   2   6   3       3365.55       3650.19       137.95 o
   4   6   3        809.35        815.92        62.29 o
   6   6   3        297.50        266.43        35.58 o
   8   6   3        847.61        839.95        53.11 o
  10   6   3      12843.34      12655.14       181.24 o
  12   6   3       1695.01       1636.48        62.30 o
  14   6   3        873.18        862.53        48.48 o
  16   6   3        913.85        862.45        53.59 o
  18   6   3       1880.39       1951.49        83.10 o
  20   6   3        721.12        716.07        66.15 o
  22   6   3        232.32        203.72        54.14 o
 -23   7   3       1337.72       1353.58       156.83 o
 -21   7   3        159.24        207.15        43.30 o
 -19   7   3        968.68        919.03        63.91 o
 -17   7   3        709.81        654.61        52.18 o
 -15   7   3       9691.15       9857.68       183.24 o
 -13   7   3        839.03        837.17        60.15 o
 -11   7   3        913.85        887.59        57.11 o
  -9   7   3          3.56         20.35        36.86 o
  -7   7   3       1703.00       1564.69       103.20 o
  -5   7   3       2764.98       2592.79       110.77 o
  -3   7   3         68.21         55.74        20.68 o
  -1   7   3       4507.40       4453.15       100.03 o
   1   7   3       1195.48       1236.18        63.08 o
   3   7   3        275.10        295.98        34.03 o
   5   7   3        874.85        853.84        60.42 o
   7   7   3       1194.42       1160.12        69.29 o
   9   7   3        393.78        338.15        44.40 o
  11   7   3       9866.38       9668.47       188.55 o
  13   7   3       1924.83       1892.88        83.06 o
  15   7   3        310.93        284.76        40.61 o
  17   7   3         89.13         83.51        48.68 o
  19   7   3          7.19         34.07        49.38 o
  21   7   3       5588.79       5130.40       371.58 o
 -22   8   3        978.24        983.46       179.24 o
 -20   8   3        390.23        304.34        84.33 o
 -18   8   3        599.11        532.45        60.65 o
 -16   8   3       2588.12       2534.42       123.67 o
 -14   8   3        822.74        881.47        72.59 o
 -12   8   3       1794.79       1726.04        96.66 o
 -10   8   3        752.65        764.35        79.77 o
  -8   8   3       1912.00       2312.47       215.43 o
  -6   8   3       2848.05       2819.62       148.32 o
  -4   8   3        396.84        352.52        56.08 o
  -2   8   3         11.62        -41.55        41.55 o
   0   8   3       1001.30        962.86        62.57 o
   2   8   3       5168.82       5015.08       134.69 o
   4   8   3       1957.40       1870.69        86.37 o
   6   8   3          0.69        -20.24        37.56 o
   8   8   3        610.68        602.80        63.80 o
  10   8   3        179.71        194.32        57.51 o
  12   8   3        947.93        855.19        70.44 o
  14   8   3        639.58        551.00        56.45 o
  16   8   3        267.37        192.49        48.36 o
  18   8   3         24.82        -12.29        74.25 o
  20   8   3          1.59       -298.96       298.96 o
 -19   9   3       3236.98       3262.72       298.42 o
 -17   9   3        398.56        260.87        78.38 o
 -15   9   3       1387.38       1330.39       112.09 o
 -13   9   3        267.35        279.28        56.96 o
 -11   9   3       3814.78       3998.46       177.71 o
  -9   9   3      10206.91      10212.96       274.03 o
  -7   9   3        660.11        676.29        76.87 o
  -5   9   3       3223.45       3345.57       152.88 o
  -3   9   3        837.58        814.51        79.10 o
  -1   9   3        272.58        174.05        49.93 o
   1   9   3       2706.29       2841.40       122.97 o
   3   9   3        547.73        523.66        64.86 o
   5   9   3        705.90        768.18        79.45 o
   7   9   3       1275.26       1090.96        94.17 o
   9   9   3       2492.01       2407.72       129.94 o
  11   9   3        935.50        892.22        72.69 o
  13   9   3        281.85        191.64        54.74 o
  15   9   3         96.63         10.51        67.99 o
 -14  10   3         36.29        181.17       117.69 o
 -12  10   3        383.90        463.46       106.28 o
 -10  10   3        613.33        516.72        91.51 o
  -8  10   3        508.39        388.39        58.24 o
  -6  10   3        747.28        657.53        74.22 o
  -4  10   3        887.22        795.40       102.52 o
  -2  10   3        742.81        665.34        72.81 o
   0  10   3       1089.73       1139.34        92.92 o
   2  10   3        219.19        284.43        49.24 o
   4  10   3        353.94        372.69        71.36 o
   6  10   3       1107.15       1092.38       109.68 o
   8  10   3       1227.45       1175.78       184.15 o
  12  10   3        190.71         56.46       127.12 o
  -5  11   3        228.19         79.36       137.34 o
  -3  11   3       2104.43       2112.41       237.74 o
  -1  11   3       3620.10       3148.29       414.34 o
   3  11   3       1280.89       1457.56       285.92 o
   5  11   3        314.01        393.58       192.60 o
 -30   0   4       1200.24       1338.83       118.36 o
 -28   0   4        718.69        904.85        89.99 o
 -26   0   4        747.75        732.80        65.25 o
 -24   0   4       5154.83       5269.60       150.89 o
 -22   0   4       4645.54       4633.03       126.79 o
 -20   0   4       1915.60       1882.29        76.76 o
 -18   0   4      10201.87      10222.67       163.72 o
 -16   0   4      10064.14       9874.35       149.60 o
 -14   0   4      23078.62      24025.94       215.68 o
 -12   0   4      50548.79      49677.93       302.47 o
 -10   0   4      88993.44      93373.43       654.30 o
  -8   0   4         46.00         89.35        19.27 o
  -6   0   4      25324.62      28983.29       209.77 o
  -4   0   4       5715.50       5404.02        71.92 o
   2   0   4       6420.89       7504.98       103.82 o
   4   0   4      62440.63      67480.54       318.72 o
   6   0   4          2.31          4.61         7.46 o
   8   0   4       8626.38       8427.75        61.92 o
  10   0   4      20318.52      20209.06       108.26 o
  12   0   4      20967.73      21734.75       142.33 o
  14   0   4       1229.75       1150.90        39.85 o
  16   0   4       3074.05       3215.08        64.47 o
  18   0   4       1534.22       1431.51        49.33 o
  20   0   4      13422.66      13119.04       182.34 o
  22   0   4       1199.08       1251.21        74.12 o
  24   0   4        593.28        529.91        58.82 o
  26   0   4        665.90        790.29        86.54 o
  28   0   4         56.98        168.66        82.47 o
 -31   1   4        530.89        493.10       304.45 o
 -29   1   4        557.56        719.30        70.46 o
 -27   1   4        325.10        237.29        35.24 o
 -25   1   4       4367.24       4400.59       103.32 o
 -23   1   4       6065.39       6098.56       115.86 o
 -21   1   4       2773.90       2790.93        75.29 o
 -19   1   4        104.84         91.04        12.51 o
 -17   1   4       2267.66       2148.88        42.10 o
 -15   1   4      21079.54      21982.69       134.53 o
 -13   1   4      20266.46      20249.49       157.38 o
 -11   1   4        195.48        135.86        10.50 o
  -9   1   4        875.46        817.30        19.08 o
  -7   1   4       3685.04       3590.10        30.68 o
  -5   1   4       6953.50       7719.56        50.43 o
  -3   1   4      12244.16      13585.75        88.17 o
  -1   1   4       4985.04       5989.38        55.87 o
   1   1   4      15922.83      16531.10       103.13 o
   3   1   4      14134.43      16037.04        64.73 o
   5   1   4      17490.43      18502.94        72.03 o
   7   1   4       2312.33       2315.14        24.80 o
   9   1   4       3905.68       4268.44        37.95 o
  11   1   4       2063.36       2316.76        33.81 o
  13   1   4       3302.73       3258.69        44.09 o
  15   1   4       1085.56       1216.71        29.79 o
  17   1   4       1579.40       1468.15        34.83 o
  19   1   4        479.33        447.51        25.14 o
  21   1   4        556.30        514.95        35.55 o
  23   1   4         49.98         48.55        28.04 o
  25   1   4         13.57         27.86        41.02 o
  27   1   4         61.27         19.71        43.17 o
 -30   2   4       1607.69       1769.23       120.02 o
 -28   2   4         29.29         -3.85        34.30 o
 -26   2   4        379.83        474.99        55.57 o
 -24   2   4       5337.40       5695.34       127.15 o
 -22   2   4       9462.30       9507.87       152.94 o
 -20   2   4       4447.27       4214.10        81.41 o
 -18   2   4        600.25        518.96        19.56 o
 -16   2   4      10558.42       9993.25        78.55 o
 -14   2   4        360.87        401.32        17.11 o
 -12   2   4      23826.11      23334.88       109.03 o
 -10   2   4         17.06         21.87         8.29 o
  -8   2   4        156.91         78.70         8.83 o
  -6   2   4      42569.77      42234.80       192.81 o
  -4   2   4        197.98        137.33        10.16 o
  -2   2   4      20703.65      21898.61        99.29 o
   0   2   4       6109.09       6591.46        57.74 o
   2   2   4      67521.55      71914.55       405.83 o
   4   2   4      15940.72      13817.15        85.07 o
   6   2   4       2775.30       2157.83        29.27 o
   8   2   4        364.38        412.74        23.01 o
  10   2   4         53.52         83.35        10.28 o
  12   2   4      15546.78      15443.83       105.15 o
  14   2   4      38801.38      38045.17       179.28 o
  16   2   4       2874.95       2895.37        55.56 o
  18   2   4       3438.83       3195.79        58.14 o
  20   2   4       1026.77        947.34        41.25 o
  22   2   4        506.57        483.44        38.76 o
  24   2   4      10539.54      12843.98       580.57 o
  26   2   4       3814.57       3599.16       131.55 o
  28   2   4       3131.65       3241.76       291.40 o
 -29   3   4        352.09        513.90        72.65 o
 -27   3   4        837.36       1988.14       243.64 o
 -25   3   4       1852.07       3920.07       142.67 o
 -23   3   4       2534.68       2843.37        98.94 o
 -21   3   4       1312.98       1350.23        62.68 o
 -19   3   4         70.35         35.40        20.09 o
 -17   3   4          4.44          8.40        13.92 o
 -15   3   4      26791.20      25622.93       152.10 o
 -13   3   4      45831.08      43929.66       198.98 o
 -11   3   4       9407.94       8175.30        73.10 o
  -9   3   4       2684.39       2547.37        40.26 o
  -7   3   4        816.68       1214.52        30.19 o
  -5   3   4      13408.76      10430.49        72.85 o
  -3   3   4     102093.10     103539.33       343.25 o
  -1   3   4      29708.16      29130.71       243.00 o
   1   3   4       1983.18       2175.31        38.30 o
   3   3   4        608.05        355.06        18.38 o
   5   3   4      18195.23      17483.50       132.27 o
   7   3   4       1270.23       1998.43        36.03 o
   9   3   4      12682.37      13023.85        98.77 o
  11   3   4         70.20         60.05        12.96 o
  13   3   4        357.05        341.84        20.01 o
  15   3   4          4.91        -11.42        14.39 o
  17   3   4        143.05         75.40        16.06 o
  19   3   4       2271.14       2063.56        60.28 o
  21   3   4       2190.57       2246.14        73.43 o
  23   3   4       5515.41       6909.82       272.99 o
  25   3   4       1217.09       1316.53        77.29 o
  27   3   4        642.75        797.13       119.44 o
 -28   4   4       4267.56       4692.36       193.58 o
 -26   4   4       4558.79       5212.41       149.73 o
 -24   4   4       4396.97       4607.30       142.92 o
 -22   4   4       1086.08       1216.64        67.99 o
 -20   4   4       7860.90       7416.92       131.06 o
 -18   4   4       8900.49       8651.33       122.87 o
 -16   4   4      15125.79      14864.55       158.63 o
 -14   4   4       6251.97       5759.45        82.44 o
 -12   4   4       1999.04       1723.36        45.87 o
 -10   4   4       3341.57       3710.38        88.49 o
  -8   4   4       3041.23       3337.12        54.19 o
  -6   4   4       7965.57       6961.37        87.08 o
  -4   4   4      10842.65      11224.55       109.73 o
  -2   4   4     108268.10     109527.83       411.26 o
   0   4   4      12142.44      14143.48       333.41 o
   2   4   4          4.69         24.67        14.33 o
   4   4   4      13483.17      13102.08       114.61 o
   6   4   4      36479.99      35989.48       200.20 o
   8   4   4      49038.46      47501.56       195.86 o
  10   4   4       4351.68       4272.51        56.41 o
  12   4   4      14384.29      13960.95       114.81 o
  14   4   4       2394.42       2256.86        53.93 o
  16   4   4       3837.87       3795.70        78.45 o
  18   4   4       2300.58       2078.99        64.17 o
  20   4   4       3416.38       3512.03       101.23 o
  22   4   4       8283.48       8182.47       176.30 o
  24   4   4         64.18         91.73        38.33 o
  26   4   4         32.62        158.68        92.98 o
 -27   5   4       7002.67       7456.14       344.31 o
 -25   5   4       7497.99       7988.32       197.42 o
 -23   5   4       3522.30       3539.73       127.05 o
 -21   5   4         51.12         29.06        34.14 o
 -19   5   4       7357.33       7491.53       132.58 o
 -17   5   4      11207.65      10979.63       167.09 o
 -15   5   4       4873.40       4764.77       107.46 o
 -13   5   4        944.04       1002.00        45.05 o
 -11   5   4      13942.21      13697.33       139.98 o
  -9   5   4       9250.95       9417.44       124.72 o
  -7   5   4       1123.62       1091.94        40.78 o
  -5   5   4       4422.99       4523.66        77.79 o
  -3   5   4        616.16        613.55        29.23 o
  -1   5   4        845.23        744.62        47.34 o
   1   5   4      24021.81      25087.20       991.90 o
   3   5   4      16604.38      16491.86       148.12 o
   5   5   4       2162.14       1965.37        50.76 o
   7   5   4      11281.07      11266.78       121.78 o
   9   5   4      74681.77      73665.90       381.23 o
  11   5   4      56938.54      56574.90       322.58 o
  13   5   4      17577.86      17441.22       181.00 o
  15   5   4       2649.06       2582.60        74.31 o
  17   5   4      16290.54      16358.90       190.03 o
  19   5   4      14755.32      15062.63       209.44 o
  21   5   4       2738.55       2646.42       104.52 o
  23   5   4         80.51         90.16        46.23 o
  25   5   4       1307.89       1271.57       189.28 o
 -26   6   4       1045.70       1002.03       242.54 o
 -24   6   4         56.41         29.99        41.82 o
 -22   6   4       5934.36       6185.82       152.75 o
 -20   6   4        729.13        719.19        54.02 o
 -18   6   4       9259.85       9415.97       169.34 o
 -16   6   4       1044.19       1060.07        58.96 o
 -14   6   4       4409.42       4294.73       111.94 o
 -12   6   4       2298.90       2386.54        74.66 o
 -10   6   4      19592.59      19500.41       203.59 o
  -8   6   4      50722.86      51626.41       494.23 o
  -6   6   4       4318.92       4409.19        89.28 o
  -4   6   4        441.85        499.48        30.60 o
  -2   6   4       6423.54       7188.22       221.04 o
   0   6   4     103518.75     106548.46       554.60 o
   2   6   4      67855.80      71930.88       810.04 o
   4   6   4       1575.31       1731.94        52.59 o
   6   6   4       7822.87       7705.96       146.86 o
   8   6   4       3419.60       3307.30        86.92 o
  10   6   4       3634.39       3446.60        92.14 o
  12   6   4       7626.84       7595.11       144.59 o
  14   6   4        419.82        475.19        38.27 o
  16   6   4         74.00         65.17        29.96 o
  18   6   4       3526.87       3621.70       112.18 o
  20   6   4       5119.33       4990.78       162.32 o
  22   6   4         38.47         40.22        69.77 o
 -25   7   4       2071.08       2637.28       390.99 o
 -23   7   4       1103.80       1046.06       151.81 o
 -21   7   4        210.99        205.09        54.59 o
 -19   7   4        978.15       1026.00        77.34 o
 -17   7   4       3118.99       3092.79       106.20 o
 -15   7   4       1058.35       1007.23        62.68 o
 -13   7   4        579.26        564.52        48.21 o
 -11   7   4        822.52        942.77        61.55 o
  -9   7   4      10879.57      10502.78       205.46 o
  -7   7   4         38.83         71.25        35.17 o
  -5   7   4       1738.78       1705.88        67.08 o
  -3   7   4          6.47        -18.08        24.52 o
  -1   7   4       1833.26       1901.51        85.88 o
   1   7   4       1974.56       1865.98        79.72 o
   3   7   4         14.67         -8.25        29.44 o
   5   7   4        518.31        498.28        42.88 o
   7   7   4        643.58        715.02        55.12 o
   9   7   4      11543.14      11005.51       216.33 o
  11   7   4       7198.08       7077.14       161.20 o
  13   7   4        258.29        207.05        36.21 o
  15   7   4       1246.89       1332.12        74.18 o
  17   7   4       4145.43       4046.13       144.59 o
  19   7   4       2785.37       2620.71       139.10 o
  21   7   4        118.61        186.42       138.50 o
 -22   8   4        108.63         30.61       117.71 o
 -20   8   4        861.48        627.01       156.31 o
 -18   8   4          0.26        -43.76        54.78 o
 -16   8   4       4550.81       4519.57       158.46 o
 -14   8   4       3847.18       3676.08       140.82 o
 -12   8   4        837.68        738.94        65.35 o
 -10   8   4        876.20        929.18        72.15 o
  -8   8   4        128.96         88.38        44.24 o
  -6   8   4       5101.16       4994.88       191.97 o
  -4   8   4         57.91        160.58        51.04 o
  -2   8   4       3566.86       3675.81       160.77 o
   0   8   4        641.72        602.41        51.36 o
   2   8   4       1358.41       1199.24        69.70 o
   4   8   4        838.58        784.29        56.49 o
   6   8   4       2583.94       2575.20       105.87 o
   8   8   4       3331.46       3275.64       127.84 o
  10   8   4       1011.89        907.14        73.13 o
  12   8   4        383.22        376.18        46.50 o
  14   8   4        245.39        183.28        41.66 o
  16   8   4       1144.07       1124.90        97.10 o
  18   8   4       1058.83       1105.70       211.22 o
 -19   9   4        649.90        613.83       154.68 o
 -17   9   4       1551.84       1684.97       147.48 o
 -15   9   4          6.05         68.51        52.58 o
 -13   9   4         74.47        114.96        55.91 o
 -11   9   4          0.56        -18.22        54.66 o
  -9   9   4          2.87         24.17        56.38 o
  -7   9   4        244.86        123.10        58.77 o
  -5   9   4        353.09        312.37        58.49 o
  -3   9   4          0.14        -56.39        56.39 o
  -1   9   4        277.99        254.03        50.74 o
   1   9   4        407.71        426.09        53.78 o
   3   9   4         34.01        -45.54        45.54 o
   5   9   4         45.55        113.46        46.96 o
   7   9   4         25.03        -18.84        46.21 o
   9   9   4        477.95        471.18        58.66 o
  11   9   4         23.47          6.86        48.03 o
  13   9   4          0.07        -40.41        46.99 o
  15   9   4         39.11        -90.38        90.38 o
 -14  10   4          0.98        -37.22       108.46 o
 -12  10   4        107.58         59.88       113.65 o
 -10  10   4       3366.44       3565.57       192.87 o
  -8  10   4       2075.39       2131.68       126.82 o
  -6  10   4         59.01         -6.20        51.54 o
  -4  10   4        746.52        774.37        76.59 o
  -2  10   4       2631.86       2791.22       143.02 o
   0  10   4       1701.20       1597.50       109.02 o
   2  10   4       3606.46       3842.19       170.15 o
   4  10   4        933.69        857.53        86.07 o
   6  10   4       1280.07       1381.45       151.72 o
   8  10   4       1046.09       1259.17       251.56 o
  -5  11   4       3406.45       3813.89       316.96 o
  -3  11   4       4719.45       5201.02       361.85 o
 -31   1   5        161.91         13.60        81.02 o
 -29   1   5         30.88         20.54        32.63 o
 -27   1   5        823.84        971.54        56.62 o
 -25   1   5       2408.22       2342.07        79.42 o
 -23   1   5       5857.89       5849.46       120.44 o
 -21   1   5        128.11        119.64        26.44 o
 -19   1   5        454.75        332.54        15.84 o
 -17   1   5       5392.22       5019.43        58.40 o
 -15   1   5        394.98        437.54        20.79 o
 -13   1   5      17810.27      18190.40       121.75 o
 -11   1   5       5036.41       5761.69        58.93 o
  -9   1   5        632.28        333.68        14.10 o
  -7   1   5       5972.96       5620.39        44.63 o
  -5   1   5     110488.74     118801.11       414.64 o
  -3   1   5       1561.15       1677.21        25.32 o
  -1   1   5      45573.05      51556.11       462.52 o
   1   1   5      11898.36      12169.90       167.76 o
   3   1   5      67289.18      70770.07       181.96 o
   5   1   5      40879.96      39509.25       100.58 o
   7   1   5       4258.97       4771.09        35.65 o
   9   1   5       3827.98       4036.98        41.05 o
  11   1   5       7410.45       7750.78        63.71 o
  13   1   5      54118.54      53283.04       198.35 o
  15   1   5       7766.91       7888.44        76.53 o
  17   1   5       3819.62       3865.65        60.78 o
  19   1   5         76.64         51.28        15.88 o
  21   1   5         45.40         48.81        25.14 o
  23   1   5       2079.60       1907.19        72.48 o
  25   1   5        343.89        310.04        53.30 o
  27   1   5        449.43        319.67        77.24 o
 -30   2   5          0.76         27.61        54.85 o
 -28   2   5       1694.19       1802.66        79.10 o
 -26   2   5       2886.28       3581.53       200.62 o
 -24   2   5       1303.75       1355.83        65.25 o
 -22   2   5       3141.23       3187.80        96.87 o
 -20   2   5       8863.06       8702.17       136.38 o
 -18   2   5       5365.66       5147.06        58.79 o
 -16   2   5       5692.56       5655.96        57.73 o
 -14   2   5       7727.21       6730.31        60.85 o
 -12   2   5      25805.79      25386.57       143.21 o
 -10   2   5       7635.87       7236.76        57.24 o
  -8   2   5       4033.37       3915.15        41.36 o
  -6   2   5        725.34        617.12        18.30 o
  -4   2   5      17886.94      17921.71        96.00 o
  -2   2   5        210.81        223.58        13.29 o
   0   2   5       8806.45       9106.17        73.50 o
   2   2   5       2609.68       2637.58        38.71 o
   4   2   5         57.95         39.95         8.91 o
   6   2   5      13314.81      13687.75        88.25 o
   8   2   5      17843.79      18041.12       101.56 o
  10   2   5       3066.03       3120.19        45.06 o
  12   2   5       7350.96       7342.26        75.53 o
  14   2   5       5771.50       5611.84        73.35 o
  16   2   5        169.40        194.65        16.94 o
  18   2   5          6.19          8.89        16.42 o
  20   2   5       3551.73       3329.90        77.48 o
  22   2   5       2324.00       2410.82        79.52 o
  24   2   5       7725.97       8131.09       166.99 o
  26   2   5         62.45        193.52        60.22 o
 -31   3   5        293.39        594.70       226.96 o
 -29   3   5        708.07       1073.49        97.40 o
 -27   3   5       7681.08      10226.16       738.86 o
 -25   3   5       5937.90       7133.59       358.37 o
 -23   3   5        117.20        112.09        46.87 o
 -21   3   5        262.16        215.55        32.71 o
 -19   3   5        355.42        353.90        26.56 o
 -17   3   5      23053.13      22707.01       166.67 o
 -15   3   5       4897.98       4603.96        68.15 o
 -13   3   5      23790.36      22175.45       131.12 o
 -11   3   5      37844.20      36766.41       162.93 o
  -9   3   5      21348.94      19115.22       123.63 o
  -7   3   5        568.41        166.45        13.14 o
  -5   3   5          2.49         18.97        10.34 o
  -3   3   5     166563.25     169484.72       739.31 o
  -1   3   5      65940.01      66129.12       246.94 o
   1   3   5       2877.57       2746.11        50.18 o
   3   3   5       1180.36       1159.80        32.72 o
   5   3   5       1074.66       1147.14        27.96 o
   7   3   5      15748.46      14278.55        97.43 o
   9   3   5        970.95        845.69        23.75 o
  11   3   5      11749.32      10849.43        94.60 o
  13   3   5       4252.89       3888.81        64.05 o
  15   3   5        377.89        344.81        23.77 o
  17   3   5       2008.75       1823.73        50.74 o
  19   3   5       6759.47       6514.03       103.56 o
  21   3   5        791.62        750.02        46.76 o
  23   3   5       4500.72       5695.39       260.16 o
  25   3   5       5815.58       6388.83       176.60 o
  27   3   5        362.92        672.72       239.86 o
 -30   4   5       1215.02       1915.10       323.42 o
 -28   4   5       5883.10       5925.70       197.39 o
 -26   4   5      14672.27      15068.72       259.58 o
 -24   4   5       4760.44       4926.10       140.56 o
 -22   4   5        112.83        129.65        39.93 o
 -20   4   5       5411.37       5502.99       112.82 o
 -18   4   5        595.58        556.36        35.33 o
 -16   4   5       2944.80       2845.03        72.13 o
 -14   4   5       6873.28       6507.30        91.56 o
 -12   4   5         86.94         54.53        12.89 o
 -10   4   5        452.06        526.67        32.90 o
  -8   4   5      10730.24      11906.73       105.83 o
  -6   4   5       6986.18       7320.68        83.96 o
  -4   4   5      57385.66      59078.51       231.65 o
  -2   4   5     129087.45     132241.95       686.41 o
   0   4   5      38146.82      37794.49       188.67 o
   2   4   5      26359.66      25087.66       148.21 o
   4   4   5        144.18         84.27        14.79 o
   6   4   5      51897.71      50213.36       276.54 o
   8   4   5     111256.72     110551.87       359.09 o
  10   4   5      46874.99      45216.59       224.72 o
  12   4   5       5971.99       5753.27        81.76 o
  14   4   5       4173.39       4057.34        72.88 o
  16   4   5      16759.30      17213.37       160.07 o
  18   4   5       9304.95       9678.89       143.61 o
  20   4   5       2017.65       1973.91        78.10 o
  22   4   5         24.50         71.98        47.31 o
  24   4   5         69.19        157.80        47.26 o
  26   4   5       1665.41       1721.34       204.01 o
 -27   5   5        925.08        974.23       130.51 o
 -25   5   5        161.83        123.71        46.30 o
 -23   5   5       3132.09       3156.91       123.85 o
 -21   5   5       2002.57       1951.80        85.59 o
 -19   5   5      27222.30      27099.86       267.50 o
 -17   5   5       6020.07       6104.07       124.52 o
 -15   5   5       2874.46       2909.49        75.37 o
 -13   5   5         97.52        109.74        23.71 o
 -11   5   5      40556.48      39870.80       306.90 o
  -9   5   5      61225.23      61313.80       453.74 o
  -7   5   5       8246.08       7977.54        91.10 o
  -5   5   5       4813.94       4484.35        74.88 o
  -3   5   5        869.59        800.32        35.46 o
  -1   5   5      46060.61      49235.65      1794.23 o
   1   5   5     118440.03     122358.02       954.31 o
   3   5   5        459.80        424.30        27.64 o
   5   5   5      13977.92      13809.26       121.85 o
   7   5   5       9992.53      10393.10        99.23 o
   9   5   5        633.24        529.96        32.04 o
  11   5   5      13675.94      13149.92       157.29 o
  13   5   5       1311.71       1254.29        52.08 o
  15   5   5         75.65         46.75        24.27 o
  17   5   5       5409.14       5369.63       109.79 o
  19   5   5       1628.03       1631.51        74.76 o
  21   5   5         27.65         57.34        39.27 o
  23   5   5        519.51        366.19        68.24 o
  25   5   5        867.83       1106.07       235.27 o
 -26   6   5        579.63        467.14       103.85 o
 -24   6   5        221.36        181.58        46.28 o
 -22   6   5       2789.92       2592.15       104.94 o
 -20   6   5       6666.68       6643.20       174.84 o
 -18   6   5       2977.85       3080.36       101.86 o
 -16   6   5        751.93        730.91        50.93 o
 -14   6   5        361.82        351.05        39.01 o
 -12   6   5      15934.19      15732.75       194.28 o
 -10   6   5      34116.46      33201.48       265.20 o
  -8   6   5       4063.87       3601.38        83.74 o
  -6   6   5         64.17         49.45        17.87 o
  -4   6   5       1509.83       1482.76        48.81 o
  -2   6   5       1246.47       1012.43        60.05 o
   2   6   5       7751.63       7535.43       144.60 o
   4   6   5        519.82        578.65        33.17 o
   6   6   5       2714.17       2552.63        63.44 o
   8   6   5       1634.58       1602.90        60.79 o
  10   6   5       3635.49       3497.49       106.78 o
  12   6   5       2179.50       2220.46        83.75 o
  14   6   5       1215.86       1232.06        67.39 o
  16   6   5       7137.39       7232.88       152.34 o
  18   6   5       4796.22       4667.97       134.43 o
  20   6   5        155.92        219.94        48.43 o
  22   6   5       1176.23       1142.60       141.24 o
 -25   7   5         17.34       -109.09       150.06 o
 -23   7   5         90.02         12.97        91.80 o
 -21   7   5       1430.47       1563.84        89.45 o
 -19   7   5       2514.28       2558.79       110.47 o
 -17   7   5        285.65        251.66        36.11 o
 -15   7   5         30.45         13.64        33.17 o
 -13   7   5       1803.75       1838.39        80.38 o
 -11   7   5         55.71         39.52        31.15 o
  -9   7   5        377.18        373.87        40.35 o
  -7   7   5       1965.72       1782.78        96.18 o
  -5   7   5          8.12         -0.02        21.59 o
  -3   7   5      12184.33      12462.51       188.71 o
  -1   7   5       5788.95       5693.11       132.52 o
   1   7   5         23.96         17.23        25.13 o
   3   7   5       1025.60        961.16        58.60 o
   5   7   5       4095.12       4078.59       110.65 o
   7   7   5      23228.31      23326.72       279.52 o
   9   7   5       3892.81       4020.50       126.43 o
  11   7   5       1768.73       1807.81        80.26 o
  13   7   5         47.68        -34.00        34.00 o
  15   7   5       2774.30       2702.57       109.17 o
  17   7   5      10312.80      10453.24       230.80 o
  19   7   5         34.86        -30.89        62.26 o
  21   7   5       1441.52       1531.00       197.15 o
 -22   8   5         66.33        -90.36        90.36 o
 -20   8   5        177.54        166.57        72.64 o
 -18   8   5         84.74         35.21        44.03 o
 -16   8   5        187.88        124.96        45.78 o
 -14   8   5        319.68        281.77        48.52 o
 -12   8   5       1873.05       1966.85       101.70 o
 -10   8   5       1004.65       1080.20        73.70 o
  -8   8   5        583.98        601.16        77.97 o
  -6   8   5         20.66         -8.03        48.03 o
  -4   8   5        464.12        340.86        75.24 o
  -2   8   5       2565.90       2546.14       127.54 o
   0   8   5        858.10        955.91        63.31 o
   2   8   5        337.87        267.74        37.34 o
   4   8   5         45.37         11.07        32.41 o
   6   8   5         24.88        -10.60        44.88 o
   8   8   5         11.14         51.95        42.52 o
  10   8   5        399.73        342.64        44.72 o
  12   8   5        705.75        658.53        63.25 o
  14   8   5         62.24         72.43        48.55 o
  16   8   5        483.70        311.90        57.34 o
  18   8   5       1203.14       1301.56       195.80 o
 -19   9   5        597.59        365.39       403.67 o
 -17   9   5          0.14         59.00        90.08 o
 -15   9   5        180.03        102.32        52.64 o
 -13   9   5       1655.64       1729.49       122.73 o
 -11   9   5          6.88        -39.52        59.21 o
  -9   9   5       4259.21       4305.64       179.55 o
  -7   9   5        413.59        390.58        69.13 o
  -5   9   5       1330.90       1424.40       105.48 o
  -3   9   5       2028.24       2179.81       128.03 o
  -1   9   5        224.90        207.67        49.48 o
   1   9   5       6354.81       6557.09       185.49 o
   3   9   5        673.80        614.23        66.17 o
   5   9   5        240.60        291.80        51.46 o
   7   9   5        287.86        292.50        57.67 o
   9   9   5       1876.95       1838.43       105.84 o
  11   9   5       2522.75       2600.97       124.11 o
  13   9   5        421.98        319.37        67.47 o
  15   9   5          9.69         52.37        74.82 o
 -14  10   5        109.67        186.18       110.45 o
 -12  10   5         31.47         -6.33        75.87 o
 -10  10   5         53.78         21.31        57.28 o
  -8  10   5         17.05        -28.02        54.20 o
  -6  10   5         46.72         80.90        58.26 o
  -4  10   5        455.05        492.70        72.64 o
  -2  10   5          2.31        -27.36        53.45 o
   0  10   5       1176.76       1231.54       107.00 o
   2  10   5        978.50        887.64        84.40 o
   4  10   5        937.05        926.67        84.56 o
   6  10   5        222.65         68.05       133.08 o
  -7  11   5       1564.20       1940.32       326.90 o
  -5  11   5        314.36        524.26       133.03 o
 -30   0   6       1665.83       1861.72       132.24 o
 -28   0   6       1025.92       1102.41        91.22 o
 -26   0   6       2688.57       2766.52       123.12 o
 -24   0   6       2195.62       2203.65        96.98 o
 -22   0   6        869.44        799.91        59.69 o
 -20   0   6       3262.68       3234.04       113.14 o
 -18   0   6      15892.78      15865.66       214.17 o
 -16   0   6      92109.20      88894.62       473.54 o
 -14   0   6      40309.41      43462.00       316.07 o
 -12   0   6       6762.85       5898.06       117.07 o
 -10   0   6        431.81        302.17        20.36 o
  -8   0   6     175667.94     178784.27      1018.30 o
  -6   0   6     356111.25     372439.12      1560.13 o
  -4   0   6      57632.41      65334.05       555.69 o
  -2   0   6      18113.54      22829.47       275.73 o
   0   0   6         14.83         11.37        11.11 o
   2   0   6     120448.65     125941.52       602.50 o
   4   0   6      15184.63      14436.11        72.69 o
   6   0   6       8305.50       9203.14        66.67 o
   8   0   6       3353.34       3713.33        47.95 o
  10   0   6       6131.14       6461.19        72.90 o
  12   0   6       2158.72       2148.31        45.73 o
  14   0   6       2081.39       1921.13        47.51 o
  16   0   6          3.33          4.64        16.41 o
  18   0   6       2443.20       2421.89        67.55 o
  20   0   6      21131.86      21086.82       238.01 o
  22   0   6      15794.00      15380.12       276.22 o
  24   0   6        163.86        268.69        56.80 o
  26   0   6        183.28         64.25        58.30 o
 -31   1   6       2390.95       2390.93       176.84 o
 -29   1   6        448.08        486.41        46.41 o
 -27   1   6        274.02        226.30        36.02 o
 -25   1   6       1488.23       1628.27        77.78 o
 -23   1   6       8501.31       8333.69       144.03 o
 -21   1   6       4404.89       4237.40        98.02 o
 -19   1   6       1227.11       1042.23        37.25 o
 -17   1   6       1144.52       1046.39        26.14 o
 -15   1   6        185.88        281.18        40.51 o
 -13   1   6       1538.40       1611.96        37.47 o
 -11   1   6       1116.78       1513.33        29.77 o
  -9   1   6          6.12          3.95         6.57 o
  -7   1   6       2565.85       2471.40        28.75 o
  -5   1   6      42618.15      44870.86       155.50 o
  -3   1   6      39435.09      42850.98       249.65 o
  -1   1   6       2177.96       2676.08        41.00 o
   1   1   6      74598.02      78441.33       581.75 o
   3   1   6      39297.70      36856.84       173.17 o
   5   1   6       4113.89       3286.48        28.69 o
   7   1   6       3263.31       3412.52        34.22 o
   9   1   6      35428.09      37150.34       128.72 o
  11   1   6      48772.65      46269.04       158.78 o
  13   1   6      19990.76      19369.64       111.12 o
  15   1   6          7.75         -4.74        11.91 o
  17   1   6       3150.53       3019.42        53.33 o
  19   1   6       3457.76       3600.00        63.45 o
  21   1   6       6657.03       6654.74       120.99 o
  23   1   6       2923.00       2883.86       102.27 o
  25   1   6        519.35        323.09        51.10 o
  27   1   6        209.19        133.50        93.01 o
 -30   2   6        615.43        515.28        70.87 o
 -28   2   6       2373.66       2500.54        97.33 o
 -26   2   6          4.55        344.81       106.15 o
 -24   2   6      18738.04      19556.35       239.67 o
 -22   2   6      11449.97      11376.04       181.25 o
 -20   2   6        177.50        176.63        23.09 o
 -18   2   6       9514.48       9126.43        85.54 o
 -16   2   6         55.26         25.87        15.24 o
 -14   2   6      88862.41      88886.01       278.27 o
 -12   2   6      11554.00      11198.75        72.26 o
 -10   2   6       3017.92       2849.58        39.44 o
  -8   2   6      25677.33      27037.88       116.54 o
  -6   2   6       1755.61       2021.08        29.35 o
  -4   2   6       2021.63       1927.52        26.86 o
  -2   2   6       4624.22       5045.47        55.72 o
   0   2   6       6821.65       6013.78        63.30 o
   2   2   6      46717.48      50076.61       340.38 o
   4   2   6       3372.38       2729.30        41.90 o
   6   2   6        353.90        360.72        16.02 o
   8   2   6         26.86         67.86         9.97 o
  10   2   6          9.76         32.16         9.29 o
  12   2   6      24496.79      23063.94       126.71 o
  14   2   6      15859.17      15532.36       119.29 o
  16   2   6       5493.71       5369.95        75.05 o
  18   2   6       3749.82       3689.76        67.85 o
  20   2   6         78.72         31.88        23.37 o
  22   2   6       8712.72       8891.47       158.24 o
  24   2   6       4291.51       4537.66       133.75 o
  26   2   6       2330.48       2398.10       177.95 o
 -31   3   6          0.40        218.66       170.05 o
 -29   3   6         40.08        136.70        99.86 o
 -27   3   6        746.29       1541.62       199.26 o
 -25   3   6       3125.91       4291.76       228.33 o
 -23   3   6       4728.11       6416.78       654.54 o
 -21   3   6       6326.55       6199.14       130.08 o
 -19   3   6       6173.56       5977.42       103.71 o
 -17   3   6       4776.23       4753.63        77.77 o
 -15   3   6     100177.29      97433.55       329.55 o
 -13   3   6      55033.12      54564.33       201.98 o
 -11   3   6      21592.94      22481.62       135.53 o
  -9   3   6        308.68        327.05        22.22 o
  -7   3   6       5454.77       4960.77        60.23 o
  -5   3   6      97677.58     100357.28       327.49 o
  -3   3   6      78232.98      82062.25       531.41 o
  -1   3   6      11898.64      12316.83        96.86 o
   1   3   6      14596.51      15245.60       115.11 o
   3   3   6         36.96         16.37        10.83 o
   5   3   6       5128.44       5139.24        55.68 o
   7   3   6       5574.53       5503.58        75.38 o
   9   3   6         26.74         25.62        11.30 o
  11   3   6        628.43        578.04        21.82 o
  13   3   6        706.81        656.68        30.47 o
  15   3   6        565.07        523.62        28.54 o
  17   3   6        259.92        284.39        22.18 o
  19   3   6        328.74        327.89        26.66 o
  21   3   6       1011.16        943.24        54.28 o
  23   3   6       5026.04       6118.29       252.57 o
  25   3   6        273.09        505.11       162.52 o
 -30   4   6       5951.20       6021.02       534.45 o
 -28   4   6          5.82         23.98        72.45 o
 -26   4   6       4804.77       4884.90       159.19 o
 -24   4   6        997.94        951.18        66.75 o
 -22   4   6       3167.47       3081.92       105.74 o
 -20   4   6      17311.67      16729.91       218.90 o
 -18   4   6         15.87         29.90        20.62 o
 -16   4   6      14271.21      13807.30       155.75 o
 -14   4   6       4969.07       4793.37        77.04 o
 -12   4   6        577.91        635.25        24.91 o
 -10   4   6        118.17        129.45        17.48 o
  -8   4   6       4805.70       4532.26        73.74 o
  -6   4   6        439.41        424.86        23.50 o
  -4   4   6     101985.34     104369.01       354.12 o
  -2   4   6      47780.99      50079.40       225.92 o
   0   4   6         86.98         59.65        14.21 o
   2   4   6       2941.19       2888.40        50.19 o
   4   4   6       7066.26       6866.25        85.54 o
   6   4   6      39219.14      38492.22       254.38 o
   8   4   6      19121.43      18578.26       111.62 o
  10   4   6      16305.33      15825.33       164.31 o
  12   4   6      10416.53      10582.29       107.63 o
  14   4   6        159.86        147.23        18.25 o
  16   4   6        156.19        194.96        25.50 o
  18   4   6        339.54        262.15        29.48 o
  20   4   6       3903.65       3859.37       107.44 o
  22   4   6        148.44        193.10        58.90 o
  24   4   6       1559.11       1596.28       115.29 o
 -29   5   6        415.98        250.71       128.59 o
 -27   5   6       6774.45       7144.73       340.75 o
 -25   5   6       4328.66       4503.98       153.88 o
 -23   5   6        384.11        316.05        45.09 o
 -21   5   6        654.32        634.70        55.94 o
 -19   5   6        489.18        452.03        40.73 o
 -17   5   6        134.61        110.15        28.17 o
 -15   5   6       1032.49       1070.93        47.95 o
 -13   5   6       1637.72       1601.85        56.50 o
 -11   5   6       1140.57       1136.89        37.17 o
  -9   5   6       5361.22       5168.01        89.46 o
  -7   5   6       6826.26       6457.50        87.56 o
  -5   5   6         67.74        122.10        24.80 o
  -3   5   6       6809.82       8636.38       436.06 o
  -1   5   6      39788.27      40871.07       370.52 o
   1   5   6      45281.66      46028.02       278.95 o
   3   5   6       6503.12       6396.70       103.69 o
   5   5   6       6876.88       6781.52        86.44 o
   7   5   6      28226.46      28159.05       190.52 o
   9   5   6      35770.84      34484.18       223.48 o
  11   5   6       8464.63       8031.05       124.38 o
  13   5   6        141.94        157.30        30.83 o
  15   5   6       3447.94       3549.14        87.61 o
  17   5   6       2603.21       2676.96        87.45 o
  19   5   6        865.23        889.15        67.78 o
  21   5   6        177.64         83.32        45.89 o
  23   5   6        174.16         84.97        62.57 o
 -26   6   6         45.48        -83.80        83.80 o
 -24   6   6       6093.56       6220.73       173.23 o
 -22   6   6        390.70        253.66        42.85 o
 -20   6   6      11505.12      11729.57       229.29 o
 -18   6   6      10306.90      10492.19       182.61 o
 -16   6   6        880.19        952.80        57.66 o
 -14   6   6       2181.36       2168.78        72.80 o
 -12   6   6      17539.85      17559.34       197.13 o
 -10   6   6      62063.12      62512.05       373.73 o
  -8   6   6       2572.83       2615.01        70.72 o
  -6   6   6       2551.17       2555.96        71.19 o
  -4   6   6       1281.36       1092.75        47.11 o
  -2   6   6      37730.98      40070.75       380.89 o
   0   6   6      54521.48      58230.67       512.04 o
   2   6   6       1568.72       1370.11        68.71 o
   4   6   6       9351.91       9063.35       135.18 o
   6   6   6       1077.06       1057.08        49.40 o
   8   6   6        934.36        911.44        59.41 o
  10   6   6        529.61        432.76        40.63 o
  12   6   6        376.65        307.84        33.13 o
  14   6   6        591.74        570.25        47.66 o
  16   6   6       6049.10       6020.69       146.98 o
  18   6   6       6048.24       5932.49       159.90 o
  20   6   6          2.49         -7.42        38.71 o
  22   6   6          5.00       -180.41       180.41 o
 -25   7   6        521.43        388.92       118.56 o
 -23   7   6       4076.22       4053.03       259.98 o
 -21   7   6       4352.52       4584.90       164.81 o
 -19   7   6       1861.05       1953.41        98.01 o
 -17   7   6          2.48          7.90        35.79 o
 -15   7   6         75.30         77.13        32.48 o
 -13   7   6       7674.99       7872.98       162.18 o
 -11   7   6      20807.41      20031.94       262.94 o
  -9   7   6       1313.38       1292.30        65.62 o
  -7   7   6       2020.51       1969.86        93.79 o
  -5   7   6        271.25        321.79        33.84 o
  -3   7   6       2157.15       1952.93        77.00 o
  -1   7   6        348.56        539.64        76.35 o
   1   7   6        246.05        225.38        33.43 o
   3   7   6         47.63         43.69        22.39 o
   5   7   6       7811.18       7482.95       144.25 o
   7   7   6       6965.79       6917.83       161.88 o
   9   7   6       2042.72       1954.19        84.91 o
  11   7   6        317.39        272.99        38.36 o
  13   7   6       6523.88       6335.99       161.37 o
  15   7   6       2727.44       2722.56       105.94 o
  17   7   6        530.84        455.45        51.38 o
  19   7   6       1097.33        900.42       202.01 o
 -22   8   6         70.04         31.76        69.44 o
 -20   8   6       1918.34       1908.54       138.24 o
 -18   8   6        547.07        429.81        68.07 o
 -16   8   6        107.77         89.93        55.23 o
 -14   8   6       7312.58       7360.98       195.40 o
 -12   8   6       3461.22       3443.33       131.92 o
 -10   8   6         51.27         41.34        39.51 o
  -8   8   6         23.20         11.65        43.72 o
  -6   8   6       3093.18       3215.74       159.79 o
  -4   8   6      23097.32      23422.51       413.47 o
  -2   8   6       6790.68       6858.94       223.99 o
   0   8   6        137.11        115.50        37.87 o
   2   8   6        802.98        794.51        55.74 o
   4   8   6       6776.40       6746.26       165.46 o
   6   8   6      11370.86      11522.57       232.81 o
   8   8   6        540.44        488.29        51.42 o
  10   8   6        737.47        634.16        60.21 o
  12   8   6        200.39        186.40        48.21 o
  14   8   6        113.43         41.67        46.18 o
  16   8   6       3951.25       3840.95       197.89 o
 -17   9   6         79.36        -77.23        77.23 o
 -15   9   6        223.08         61.87        57.36 o
 -13   9   6       2575.38       2428.47       143.09 o
 -11   9   6       4730.17       4570.80       187.52 o
  -9   9   6        554.32        417.08        66.46 o
  -7   9   6        584.14        621.10        86.27 o
  -5   9   6        297.44        246.14        69.38 o
  -3   9   6        402.69        302.53        66.86 o
  -1   9   6       2116.83       1952.38       110.53 o
   1   9   6       1693.17       1553.11        90.81 o
   3   9   6       1080.62        895.62        87.40 o
   5   9   6        832.91        897.76        81.64 o
   7   9   6       1189.86       1163.75        83.49 o
   9   9   6         33.19         50.50        46.65 o
  11   9   6       1014.56        965.40        84.31 o
  13   9   6       2379.26       2325.05       146.18 o
 -14  10   6        644.71        665.85       146.12 o
 -12  10   6        136.50        313.39       104.04 o
 -10  10   6       3369.66       3757.17       199.69 o
  -8  10   6        546.56        493.74        62.76 o
  -6  10   6        359.47        249.72        55.15 o
  -4  10   6        681.50        715.25        75.84 o
  -2  10   6        893.15        981.32       140.23 o
   0  10   6       4606.74       5140.12       196.93 o
   2  10   6       1196.57       1140.65        99.27 o
   4  10   6          7.58        -63.38        63.38 o
   6  10   6        220.50        226.38       156.62 o
  10  10   6       3110.26       3032.07       388.18 o
 -31   1   7        117.29        125.53        71.40 o
 -29   1   7       2344.90       2440.96        92.85 o
 -27   1   7       3146.55       3021.49        95.13 o
 -25   1   7       1304.62       1309.79        64.36 o
 -23   1   7       1510.64       1520.21        63.56 o
 -21   1   7          9.65          9.33        23.81 o
 -19   1   7       4461.81       4516.57        77.09 o
 -17   1   7      39223.95      37504.02       199.89 o
 -15   1   7       4128.10       3740.85        58.13 o
 -13   1   7        423.09        279.73        14.72 o
 -11   1   7        119.59         14.83         9.31 o
  -9   1   7       2237.94       2947.64        32.52 o
  -7   1   7      45142.41      42057.54       130.65 o
  -5   1   7      33038.79      34320.57       232.90 o
  -3   1   7       2449.08       3222.55        35.61 o
  -1   1   7      47941.15      51718.27       551.96 o
   1   1   7      10575.08      11041.04       116.90 o
   3   1   7      25849.80      22527.30       102.38 o
   5   1   7      10111.10      11897.52        54.80 o
   7   1   7         40.39         31.30         6.33 o
   9   1   7       4565.26       4158.29        42.17 o
  11   1   7        594.62        667.56        20.79 o
  13   1   7      12504.83      12096.37        90.63 o
  15   1   7       2462.28       2420.32        44.56 o
  17   1   7       1920.91       1867.12        43.06 o
  19   1   7       6689.78       6921.48        92.08 o
  21   1   7       2140.66       2293.81        77.12 o
  23   1   7         76.10         93.71        37.31 o
  25   1   7          5.91         40.53        55.45 o
  27   1   7        257.73        118.90       198.80 o
 -32   2   7       1558.23       1534.51       312.39 o
 -30   2   7       2443.94       2512.65       107.83 o
 -28   2   7        549.78        424.47        47.11 o
 -26   2   7       3576.79       4133.50       120.40 o
 -24   2   7       9519.05       9627.59       169.55 o
 -22   2   7       4885.75       4943.20       114.95 o
 -20   2   7        806.46        660.62        38.31 o
 -18   2   7         61.99         22.71        11.87 o
 -16   2   7      14469.09      14403.33       112.85 o
 -14   2   7       9756.26       9608.66        82.42 o
 -12   2   7       1871.99       1399.47        30.69 o
 -10   2   7       3390.88       3413.40        44.20 o
  -8   2   7        410.85        379.88        15.87 o
  -6   2   7      16675.18      17429.22        90.01 o
  -4   2   7       5235.48       5614.50        53.09 o
  -2   2   7        559.46        712.37        18.65 o
   0   2   7      42764.50      45103.13       331.99 o
   2   2   7       3838.80       3148.97        41.53 o
   4   2   7        265.98         97.89         9.23 o
   6   2   7        226.09        338.52        15.08 o
   8   2   7        145.89        202.29        14.69 o
  10   2   7      27019.02      25322.24       142.52 o
  12   2   7      22247.72      21516.75       126.10 o
  14   2   7       1289.56       1328.35        36.42 o
  16   2   7       1096.89       1061.45        37.38 o
  18   2   7       1269.90       1163.66        40.19 o
  20   2   7       6627.32       6726.54       108.11 o
  22   2   7       6945.68       7333.30       160.90 o
  24   2   7       1364.06       1379.50       112.54 o
  26   2   7        103.03        131.59        84.41 o
 -31   3   7       1130.51       1489.88       264.90 o
 -29   3   7       1751.19       1937.18       103.17 o
 -27   3   7        270.68        762.66       172.12 o
 -25   3   7       2052.07       2397.97       128.24 o
 -23   3   7       2149.06       2212.98       119.06 o
 -21   3   7       1009.39       1012.54        54.26 o
 -19   3   7       6836.40       6650.56       108.15 o
 -17   3   7         94.30         50.98        15.72 o
 -15   3   7      74454.87      73018.70       328.41 o
 -13   3   7      53321.48      52247.68       290.68 o
 -11   3   7       1691.74       1584.30        37.82 o
  -9   3   7       3549.36       3858.14        58.05 o
  -7   3   7       6426.14       6610.98        75.64 o
  -5   3   7      82324.20      83782.98       368.18 o
  -3   3   7     144275.41     148313.12       792.26 o
  -1   3   7       8742.56       9122.28        84.64 o
   1   3   7        389.78        429.12        25.37 o
   3   3   7       1861.23       1970.30        43.69 o
   5   3   7      14542.65      15024.92       128.76 o
   7   3   7       2156.23       2010.83        44.80 o
   9   3   7      15045.91      14927.85       104.70 o
  11   3   7       2195.11       2220.93        45.82 o
  13   3   7      13796.30      13518.68       129.25 o
  15   3   7       2066.98       2020.65        50.36 o
  17   3   7        702.32        677.15        33.08 o
  19   3   7        249.20        229.76        25.08 o
  21   3   7       1538.48       1673.86        75.05 o
  23   3   7       4363.71       4788.56       145.74 o
  25   3   7        584.60        942.39       129.05 o
 -30   4   7       1540.37       1321.61       257.31 o
 -28   4   7       6744.00       6668.13       170.86 o
 -26   4   7       3543.58       3617.27       126.32 o
 -24   4   7        548.03        565.49        54.29 o
 -22   4   7        818.89        850.49        59.59 o
 -20   4   7        116.06        111.82        29.65 o
 -18   4   7        469.65        388.65        32.27 o
 -16   4   7       7401.30       7191.08        98.21 o
 -14   4   7        922.98        925.69        32.25 o
 -12   4   7        311.08        384.45        23.07 o
 -10   4   7        847.96        718.30        32.54 o
  -8   4   7       5956.66       6583.57        89.68 o
  -6   4   7      12631.62      13471.32       131.08 o
  -4   4   7     108347.76     113127.83       420.88 o
  -2   4   7      27786.43      28901.25       193.66 o
   0   4   7       4559.62       4667.86        65.38 o
   2   4   7       5833.20       6151.94        67.74 o
   4   4   7      10797.49      10125.54        93.06 o
   6   4   7      32420.26      31928.48       149.88 o
   8   4   7       7294.44       6871.41        84.73 o
  10   4   7         48.62         43.89        16.71 o
  12   4   7       1330.20       1315.79        40.68 o
  14   4   7       2966.57       3111.86        66.43 o
  16   4   7         82.44         78.40        23.55 o
  18   4   7        391.32        388.01        32.31 o
  20   4   7        478.97        525.61        41.86 o
  22   4   7        263.23        232.47        50.26 o
  24   4   7        963.72        994.81       122.35 o
 -27   5   7       1094.37       1177.25       116.66 o
 -25   5   7        789.69        790.31        69.30 o
 -23   5   7        494.87        352.66        58.68 o
 -21   5   7       8387.76       8275.20       198.34 o
 -19   5   7       5920.23       5773.18       127.69 o
 -17   5   7       2117.31       2142.62        70.85 o
 -15   5   7       2308.74       2219.91        67.22 o
 -13   5   7       1794.05       1641.84        46.52 o
 -11   5   7      33788.50      32742.96       276.74 o
  -9   5   7       3222.50       2837.17        63.21 o
  -7   5   7      11611.28      11552.41       121.53 o
  -5   5   7        430.94        466.48        28.83 o
  -3   5   7        177.20        221.50        37.56 o
  -1   5   7      55960.05      73407.80      1946.24 o
   1   5   7       2627.78       2788.56       283.98 o
   3   5   7      11244.14      10572.08       126.19 o
   5   5   7        959.74        942.92        35.02 o
   7   5   7       5187.78       4936.85        81.88 o
   9   5   7       4105.67       4052.70        75.45 o
  11   5   7        109.55         78.23        22.66 o
  13   5   7       5567.81       5267.30       106.41 o
  15   5   7         94.99         17.12        30.12 o
  17   5   7        700.48        706.04        49.91 o
  19   5   7        286.41        380.33        57.07 o
  21   5   7        111.35        184.88        44.61 o
  23   5   7        113.04         30.68       174.18 o
 -28   6   7        638.82        614.30       247.94 o
 -26   6   7         14.16        -54.28        71.99 o
 -24   6   7       2175.25       2084.85       103.74 o
 -22   6   7      10246.16      10441.51       224.67 o
 -20   6   7       4246.20       4424.79       140.77 o
 -18   6   7       3698.69       3570.20       107.05 o
 -16   6   7       1286.67       1271.34        61.15 o
 -14   6   7      10225.65      10224.08       153.83 o
 -12   6   7      57414.21      56823.60       351.92 o
 -10   6   7      21739.23      21542.59       210.57 o
  -8   6   7        834.06        803.95        45.41 o
  -6   6   7       6409.51       6623.14       143.35 o
  -4   6   7      11551.84      11497.82       174.84 o
  -2   6   7      11004.82      12061.07       636.28 o
   0   6   7      15181.82      15883.33       179.47 o
   2   6   7        648.95        747.87        45.81 o
   4   6   7       1927.52       1848.85        63.62 o
   6   6   7        266.05        266.29        27.22 o
   8   6   7          0.36         18.74        30.56 o
  10   6   7       1034.94        959.59        59.54 o
  12   6   7       3262.31       3237.78        97.32 o
  14   6   7       1904.97       1805.80        80.95 o
  16   6   7       2411.59       2495.45       102.41 o
  18   6   7        250.51        221.56        49.92 o
  20   6   7        408.75        353.98        87.43 o
  22   6   7       3088.30       3734.29       422.55 o
 -25   7   7        151.47         47.35       107.32 o
 -23   7   7       3071.68       2916.74       158.35 o
 -21   7   7       9379.44       9585.18       235.42 o
 -19   7   7       1662.87       1671.62        89.59 o
 -17   7   7        414.55        372.12        43.08 o
 -15   7   7          3.42        -14.30        33.47 o
 -13   7   7        891.68        784.46        48.43 o
 -11   7   7       3956.68       3995.37       113.19 o
  -9   7   7          6.00         18.76        31.54 o
  -7   7   7        412.66        438.95        50.59 o
  -5   7   7      12702.72      12824.92       194.29 o
  -3   7   7      20051.22      20206.76       247.70 o
  -1   7   7        589.49        705.78       107.29 o
   1   7   7          2.66         -5.95        23.91 o
   3   7   7       1062.10        972.67        49.27 o
   5   7   7      40501.54      40526.30       363.55 o
   7   7   7      32832.54      33014.64       394.62 o
   9   7   7        161.93        165.67        35.42 o
  11   7   7         62.32        114.17        35.27 o
  13   7   7       4463.78       4289.90       134.98 o
  15   7   7      16007.08      16035.46       253.60 o
  17   7   7       4219.75       4186.64       143.49 o
  19   7   7       1359.92       1375.19       157.98 o
 -22   8   7        369.31        690.05       168.57 o
 -20   8   7       3943.01       4114.55       235.31 o
 -18   8   7       1707.85       1862.87       100.13 o
 -16   8   7          0.48        -41.90        41.90 o
 -14   8   7       5493.64       5454.40       167.82 o
 -12   8   7       4661.98       4852.43       154.36 o
 -10   8   7       7759.91       7342.96       195.78 o
  -8   8   7        255.50        169.43        44.05 o
  -6   8   7       3484.00       3468.14       149.03 o
  -4   8   7       8046.62       7927.97       256.68 o
  -2   8   7       8964.78       8955.12       243.95 o
   0   8   7        371.84        573.87        53.22 o
   2   8   7       1107.81       1079.35        62.98 o
   4   8   7        520.54        451.04        49.09 o
   6   8   7        121.47        120.46        38.70 o
   8   8   7       4709.30       4580.91       145.94 o
  10   8   7       1740.35       1882.78       106.91 o
  12   8   7         79.66         26.66        45.76 o
  14   8   7       1782.08       1725.51       103.15 o
  16   8   7       1956.88       2094.81       149.17 o
 -17   9   7       2062.88       2121.87       165.61 o
 -15   9   7      10235.64      10319.42       265.98 o
 -13   9   7       2150.01       2058.86       131.26 o
 -11   9   7       4451.80       4634.15       190.75 o
  -9   9   7      10745.65      11355.59       261.01 o
  -7   9   7       2126.79       2208.10       134.37 o
  -5   9   7       1443.81       1342.15       113.95 o
  -3   9   7       1688.40       1654.68       115.95 o
  -1   9   7      11701.16      12361.91       257.29 o
   1   9   7       4698.86       4834.23       181.62 o
   3   9   7        534.09        410.93        48.80 o
   5   9   7          7.59        -11.59        43.67 o
   7   9   7       2008.88       1696.64       108.63 o
   9   9   7       3135.75       3294.82       145.41 o
  11   9   7        248.91        306.55        99.89 o
  13   9   7       2440.46       2677.77       226.06 o
 -14  10   7         14.46         84.50        99.43 o
 -12  10   7         54.99        186.43        82.14 o
 -10  10   7        160.03        264.44        75.70 o
  -8  10   7         92.05        162.60        57.00 o
  -6  10   7       3051.13       3075.71       137.53 o
  -4  10   7       2387.89       2389.01       123.93 o
  -2  10   7        757.07        684.29        83.03 o
   0  10   7       2951.30       3543.22       166.49 o
   2  10   7       5845.54       6003.60       215.07 o
   4  10   7       3958.09       4174.06       598.36 o
   6  10   7         29.37         83.78       115.74 o
 -32   0   8        615.03        637.86       190.05 o
 -30   0   8         19.15        -55.95        55.95 o
 -28   0   8      12476.25      12849.40       296.79 o
 -26   0   8       8339.19       8077.87       223.31 o
 -24   0   8        906.42       1159.31        79.48 o
 -22   0   8      20473.83      19665.65       286.98 o
 -20   0   8         27.18         39.40        31.87 o
 -18   0   8     144016.27     142516.11       869.67 o
 -16   0   8      83626.91      78538.75       516.18 o
 -14   0   8      27930.71      28377.71       234.41 o
 -12   0   8      14733.09      14503.33       124.01 o
 -10   0   8      19098.51      16112.67        94.47 o
  -8   0   8     110725.91     104422.12       385.85 o
  -6   0   8      54194.86      54421.34       243.67 o
  -4   0   8       2573.28       3056.91        47.04 o
  -2   0   8      32257.27      39830.52       793.01 o
   0   0   8     192008.30     284155.94     15505.86 o
   2   0   8      47449.89      48034.59       508.46 o
   4   0   8        411.41        674.55        18.47 o
   6   0   8       7245.23       7527.40        65.15 o
   8   0   8       1346.81       1160.49        28.75 o
  10   0   8       7643.65       7251.71        80.74 o
  12   0   8          4.27          6.01        16.44 o
  14   0   8         89.90        148.11        19.69 o
  16   0   8        721.31        708.87        36.04 o
  18   0   8      24607.13      25005.74       256.31 o
  20   0   8      21469.39      22634.67       274.28 o
  22   0   8       3512.87       3287.48       161.71 o
  24   0   8         44.50         67.59       117.68 o
  26   0   8       4124.71       4245.35       486.82 o
 -31   1   8       1564.72       1690.36       127.32 o
 -29   1   8       2297.14       2175.37        89.32 o
 -27   1   8      12469.20      12481.75       193.86 o
 -25   1   8       6579.46       6987.59       143.76 o
 -23   1   8       1904.22       1806.83        69.43 o
 -21   1   8        278.93        220.89        25.78 o
 -19   1   8       1066.54       1043.66        42.20 o
 -17   1   8       3507.95       3350.78        76.83 o
 -15   1   8        202.83        202.77        15.95 o
 -13   1   8       8955.75       8874.58        75.97 o
 -11   1   8        534.42        433.80        14.27 o
  -9   1   8       2006.32       1592.14        25.02 o
  -7   1   8       1829.54       1315.89        24.12 o
  -5   1   8      28021.18      29660.07       147.12 o
  -3   1   8       2362.62       2280.72        31.09 o
  -1   1   8      89668.91      93266.84       371.68 o
   1   1   8      18915.41      16886.46       189.90 o
   3   1   8        693.21        389.12        11.49 o
   5   1   8       3399.47       4521.77        35.50 o
   7   1   8      22856.10      20731.88        91.10 o
   9   1   8      73057.78      70550.59       183.74 o
  11   1   8     107283.14     106072.53       279.84 o
  13   1   8       2858.80       2628.58        45.17 o
  15   1   8       8419.65       8253.62        81.50 o
  17   1   8      17201.34      17299.87       135.93 o
  19   1   8       9223.43       9309.05       108.73 o
  21   1   8       5027.44       4962.52       122.06 o
  23   1   8         63.23         47.65        41.27 o
  25   1   8        896.61        825.13       126.33 o
 -32   2   8        782.08       1063.45       254.32 o
 -30   2   8       1060.67       1008.03        64.72 o
 -28   2   8        192.45        448.53        61.48 o
 -26   2   8       9050.64       9231.38       172.46 o
 -24   2   8      13811.62      14200.63       203.08 o
 -22   2   8       1244.27       1354.13        81.51 o
 -20   2   8       1852.40       1823.60        60.41 o
 -18   2   8        417.22        306.67        23.41 o
 -16   2   8      39445.09      38706.88       182.27 o
 -14   2   8      12450.58      11418.45        87.52 o
 -12   2   8      18484.76      16995.37       110.13 o
 -10   2   8      19412.04      19925.97       107.26 o
  -8   2   8       2157.86       2254.58        36.51 o
  -6   2   8       2071.81       1980.68        30.51 o
  -4   2   8       2361.49       2559.01        36.10 o
  -2   2   8      53839.55      53005.29       313.13 o
   0   2   8      11797.72      11542.04        76.06 o
   2   2   8        462.76        324.17        21.03 o
   4   2   8        118.94         59.08         8.39 o
   6   2   8        132.62        280.70        14.23 o
   8   2   8      10502.05      10878.37       134.70 o
  10   2   8       8784.00       8488.56        81.76 o
  12   2   8      10421.99      10215.04        88.14 o
  14   2   8       1705.27       1572.08        41.85 o
  16   2   8       5434.72       5142.36        76.36 o
  18   2   8         73.33         67.47        20.30 o
  20   2   8         82.88         70.32        26.18 o
  22   2   8       3168.88       3184.15       121.77 o
  24   2   8         99.79        111.26        79.96 o
  26   2   8       8307.10       9029.34       685.22 o
 -29   3   8         30.36         88.44        43.36 o
 -27   3   8        442.09       2245.73       457.08 o
 -25   3   8        303.72       1156.23       318.75 o
 -23   3   8       1328.02       1933.25        95.43 o
 -21   3   8       6317.36       6549.02       144.79 o
 -19   3   8       1820.93       1705.94        52.66 o
 -17   3   8       9582.85       8945.79       106.55 o
 -15   3   8      28635.66      27553.53       140.72 o
 -13   3   8      10637.51       9834.51        91.99 o
 -11   3   8       2968.14       2955.27        48.81 o
  -9   3   8       1054.73       1067.35        32.81 o
  -7   3   8      13372.80      13093.22        97.80 o
  -5   3   8      25151.18      24976.38       148.43 o
  -3   3   8       6901.89       6637.36        67.52 o
  -1   3   8         13.35         17.75        12.05 o
   1   3   8       2472.29       2865.92        70.08 o
   3   3   8       1590.30       1331.05        29.16 o
   5   3   8        439.40        514.81        25.14 o
   7   3   8       3585.30       3477.69        53.34 o
   9   3   8       1886.58       1909.81        39.75 o
  11   3   8       1252.26       1141.57        36.02 o
  13   3   8        310.23        349.89        22.69 o
  15   3   8       1721.70       1739.86        50.07 o
  17   3   8       1254.15       1328.34        46.48 o
  19   3   8        308.78        282.50        28.74 o
  21   3   8       1070.53       1099.39        68.31 o
  23   3   8       1016.95       1271.47       100.06 o
  25   3   8       1158.22       1496.01       170.86 o
 -30   4   8       1330.37       1294.29       267.31 o
 -28   4   8       3752.39       3699.45       135.95 o
 -26   4   8        456.76        492.25       104.50 o
 -24   4   8         84.58        328.90       167.66 o
 -22   4   8       5288.36       5131.96       141.76 o
 -20   4   8        640.73        571.34        42.33 o
 -18   4   8       9058.54       9028.56       138.27 o
 -16   4   8       4251.62       3816.59        67.60 o
 -14   4   8      10794.28      10454.65       106.59 o
 -12   4   8       4744.13       4731.46        72.91 o
 -10   4   8        134.30        147.99        18.35 o
  -8   4   8       9264.90       8856.25       103.55 o
  -6   4   8      50686.11      53952.33       259.94 o
  -4   4   8      32394.96      34722.07       179.84 o
  -2   4   8       2986.89       3211.46        57.24 o
   0   4   8       1904.40       1742.88        46.80 o
   2   4   8       5663.79       5232.86        74.80 o
   4   4   8        753.08        718.10        23.06 o
   6   4   8       4899.81       4409.23        71.78 o
   8   4   8        121.34         89.74        14.56 o
  10   4   8       3438.58       3322.19        62.61 o
  12   4   8       3363.91       3126.84        63.88 o
  14   4   8       2419.54       2267.82        63.71 o
  16   4   8       3606.03       3594.79        89.54 o
  18   4   8       1935.80       2120.30        70.19 o
  20   4   8       2449.17       2460.58        97.89 o
  22   4   8       1451.90       1507.44       105.02 o
  24   4   8        468.89        788.91       139.46 o
 -27   5   8        416.11        381.12        59.38 o
 -25   5   8        661.19        529.22        58.73 o
 -23   5   8        629.93        555.09        61.57 o
 -21   5   8        331.90        306.31        49.29 o
 -19   5   8       1623.42       1609.56        65.92 o
 -17   5   8         35.55         42.76        24.06 o
 -15   5   8         62.13         46.07        21.50 o
 -13   5   8       1808.56       1702.23        48.00 o
 -11   5   8       6100.31       6158.22       101.68 o
  -9   5   8        569.00        571.50        30.73 o
  -7   5   8       1439.09       1597.74        46.59 o
  -5   5   8       2592.29       2487.99        62.88 o
  -3   5   8        746.04        593.67        55.53 o
  -1   5   8       9713.29      10197.24       213.73 o
   1   5   8       1738.99       1754.04        73.36 o
   3   5   8       7021.14       6444.65        91.34 o
   5   5   8        197.70        190.30        16.71 o
   7   5   8         28.35         12.31        15.58 o
   9   5   8          4.67         -0.17        18.60 o
  11   5   8       2255.06       2225.80        75.40 o
  13   5   8       1601.74       1511.26        69.08 o
  15   5   8       1542.36       1529.56        70.49 o
  17   5   8        987.81        833.25        52.34 o
  19   5   8         18.80          8.58        41.73 o
  21   5   8        332.99        223.01        57.51 o
  23   5   8        469.27        477.44       227.21 o
 -26   6   8        558.64        587.78       105.30 o
 -24   6   8       1016.72       1019.33        74.91 o
 -22   6   8       2370.63       2435.61       111.44 o
 -20   6   8       2758.11       2883.55       114.89 o
 -18   6   8       2232.24       2083.11        79.35 o
 -16   6   8        145.38        141.29        28.47 o
 -14   6   8          7.11         -4.68        24.59 o
 -12   6   8       9737.38       9702.69       146.68 o
 -10   6   8       2358.76       2515.43        67.23 o
  -8   6   8       2948.91       2914.69        81.79 o
  -6   6   8        158.54        106.58        22.73 o
  -4   6   8       6163.35       6022.30       126.48 o
  -2   6   8       1507.18       1778.05        79.92 o
   0   6   8         69.52         80.98        32.27 o
   2   6   8       2997.96       4074.83       353.58 o
   4   6   8        762.59        823.26        43.66 o
   6   6   8       8729.92       8528.08       142.62 o
   8   6   8       1530.49       1538.22        71.82 o
  10   6   8        435.66        410.28        44.18 o
  12   6   8       2236.40       2357.64        90.60 o
  14   6   8        570.98        516.17        48.74 o
  16   6   8       3171.78       3220.04       111.52 o
  18   6   8          2.83         15.23        45.52 o
  20   6   8         17.62        -41.46        59.75 o
 -25   7   8       3086.02       3252.71       287.75 o
 -23   7   8       5156.13       5291.53       212.90 o
 -21   7   8       2344.46       2168.84       116.77 o
 -19   7   8          4.28         34.37        42.64 o
 -17   7   8       2411.90       2237.80        93.31 o
 -15   7   8       3267.66       3132.59        96.14 o
 -13   7   8       1597.78       1456.24        63.54 o
 -11   7   8       1994.61       1941.14        84.30 o
  -9   7   8       1001.85        809.07        57.94 o
  -7   7   8        134.45         70.82        32.87 o
  -5   7   8        920.20        830.32        55.07 o
  -3   7   8       1520.14       1400.95        69.88 o
  -1   7   8       1614.01       1766.02       135.63 o
   1   7   8       1235.23       1301.13        54.30 o
   3   7   8       3125.14       3182.00        86.77 o
   5   7   8         14.64        -36.70        36.70 o
   7   7   8         91.23         86.77        41.36 o
   9   7   8       4124.46       3803.83       124.84 o
  11   7   8       2194.24       2290.59       104.45 o
  13   7   8        267.89        285.17        45.47 o
  15   7   8         72.21         33.03        45.70 o
  17   7   8        524.02        466.13        55.96 o
  19   7   8       1191.08       1072.41       174.56 o
 -22   8   8       1392.88       1384.54       290.21 o
 -20   8   8        591.94        513.45        74.76 o
 -18   8   8        550.08        670.98        68.23 o
 -16   8   8       8499.88       8617.62       214.96 o
 -14   8   8       9427.76       9039.45       213.17 o
 -12   8   8        652.27        601.68        66.42 o
 -10   8   8       1025.92       1038.38        72.38 o
  -8   8   8       1987.53       1788.99        90.72 o
  -6   8   8      18344.96      18170.45       282.48 o
  -4   8   8      14524.01      15026.08       334.47 o
  -2   8   8          4.79         74.89        41.56 o
   0   8   8        721.82        718.70        53.62 o
   2   8   8       1303.59       1176.02        67.65 o
   4   8   8       5690.16       5906.90       157.73 o
   6   8   8       7838.52       7758.81       176.23 o
   8   8   8        348.53        274.58        50.11 o
  10   8   8          0.82        -19.19        40.45 o
  12   8   8        124.88        160.71        42.68 o
  14   8   8       1418.93       1470.24        97.47 o
  16   8   8       3619.01       3864.38       295.91 o
 -17   9   8        280.95        115.79        73.65 o
 -15   9   8       1806.19       1691.66       112.46 o
 -13   9   8       6390.55       6346.42       203.21 o
 -11   9   8       5971.73       6256.34       201.24 o
  -9   9   8       3877.41       3977.58       148.68 o
  -7   9   8        721.72        813.52        72.54 o
  -5   9   8        514.80        550.89        76.11 o
  -3   9   8       2430.23       2437.40       127.80 o
  -1   9   8       6401.88       6446.87       208.00 o
   1   9   8       5895.72       5827.88       198.64 o
   3   9   8       1411.34       1248.83        90.78 o
   5   9   8       1103.78       1064.12        96.89 o
   7   9   8        283.18        261.20        52.87 o
   9   9   8       2572.86       2589.01       129.79 o
  11   9   8       2800.34       2863.48       161.28 o
  13   9   8       1275.41       1138.53       193.15 o
 -14  10   8        139.21          3.93       117.83 o
 -12  10   8        155.90        105.48        56.37 o
 -10  10   8         16.97        -46.09        64.23 o
  -8  10   8        818.72       1057.21       104.62 o
  -6  10   8       1195.15       1055.50        82.90 o
  -4  10   8        326.75        346.56        89.65 o
  -2  10   8       1600.64       1525.19       113.37 o
   0  10   8         12.38        -44.15        62.27 o
   2  10   8       1412.10       1276.40       151.83 o
   4  10   8        927.98        790.01       245.37 o
   6  10   8        317.14        340.78       214.38 o
 -31   1   9        213.25        208.58        56.94 o
 -29   1   9      10644.97      11114.90       192.95 o
 -27   1   9       4906.54       4741.58       125.74 o
 -25   1   9       1713.67       1672.02        73.14 o
 -23   1   9       1393.77       1346.83        59.99 o
 -21   1   9        471.21        339.12        32.61 o
 -19   1   9      29845.19      29021.53       257.54 o
 -17   1   9      41931.02      42412.00       274.34 o
 -15   1   9        137.37        149.79        11.00 o
 -13   1   9       2652.25       2880.27        34.59 o
 -11   1   9       1525.21       1559.85        26.37 o
  -9   1   9       6173.23       5006.42        48.07 o
  -7   1   9      10244.63       9922.14        67.78 o
  -5   1   9       7187.32       7395.12        54.82 o
  -3   1   9       1934.59       1974.04        29.60 o
  -1   1   9      47957.64      52910.96       400.38 o
   1   1   9        413.67        214.30        13.33 o
   3   1   9       7940.63       9415.84        56.09 o
   5   1   9       1701.05       1803.19        23.60 o
   7   1   9      49459.29      50047.96       141.68 o
   9   1   9      51611.73      50434.39       163.27 o
  11   1   9       1484.65       1455.76        33.15 o
  13   1   9         14.53         19.12        11.91 o
  15   1   9        205.18        207.56        16.96 o
  17   1   9       9560.57       9770.28       104.14 o
  19   1   9       6431.81       6583.89        98.60 o
  21   1   9        736.97        701.72        58.14 o
  23   1   9         42.48         24.74        43.20 o
  25   1   9         12.69        116.17       147.10 o
 -32   2   9        968.30       1145.97       266.55 o
 -30   2   9         89.42         36.65        37.70 o
 -28   2   9       6672.21       7062.10       167.02 o
 -26   2   9       3207.72       4177.50       218.91 o
 -24   2   9       2530.44       2623.30        89.08 o
 -22   2   9       4077.76       3929.37       103.17 o
 -20   2   9       2056.06       1975.63        60.30 o
 -18   2   9         55.60         50.84        10.83 o
 -16   2   9          8.67         -8.07         8.07 o
 -14   2   9       3613.52       3756.77        50.80 o
 -12   2   9      22872.68      22281.58       116.42 o
 -10   2   9      32616.04      33596.01       172.01 o
  -8   2   9       8414.10       7930.70        67.00 o
  -6   2   9          0.49          5.41         8.66 o
  -4   2   9       2030.50       1759.71        29.82 o
  -2   2   9      89742.88      92902.56       539.52 o
   0   2   9      87747.81      90993.99       429.57 o
   2   2   9       1003.84        536.70        25.83 o
   4   2   9        636.09        621.98        22.78 o
   6   2   9       8710.91       8759.50        65.32 o
   8   2   9      22909.66      22178.46       114.35 o
  10   2   9      36871.97      36173.04       167.05 o
  12   2   9       3087.25       2955.33        54.27 o
  14   2   9       4007.74       3961.80        66.63 o
  16   2   9        147.96        126.48        19.07 o
  18   2   9         16.01         12.05        19.02 o
  20   2   9        108.83         70.27        29.49 o
  22   2   9       1344.92       1230.48        85.96 o
  24   2   9        708.14        756.41       184.40 o
 -29   3   9        129.19        118.07        46.03 o
 -27   3   9       4922.28       4850.96       142.92 o
 -25   3   9       4413.28       7123.97       916.39 o
 -23   3   9        622.43        591.37        45.77 o
 -21   3   9       6124.56       6214.45       162.99 o
 -19   3   9       3682.38       3342.81        71.00 o
 -17   3   9      20360.90      19876.95       161.48 o
 -15   3   9      38115.08      36530.01       187.90 o
 -13   3   9       1871.58       1699.03        38.51 o
 -11   3   9      40665.63      40441.75       200.51 o
  -9   3   9        174.16        298.81        18.76 o
  -7   3   9        717.05        762.76        25.68 o
  -5   3   9      33691.48      35075.79       182.74 o
  -3   3   9      32101.33      32935.96       170.63 o
  -1   3   9      39265.17      39171.00       274.59 o
   1   3   9      15280.84      15640.54       126.26 o
   3   3   9        372.42        386.60        23.14 o
   5   3   9       9923.94       9210.58        98.73 o
   7   3   9       1883.81       1661.55        36.95 o
   9   3   9       1272.36       1270.26        33.16 o
  11   3   9       3411.78       3428.36        61.14 o
  13   3   9       2042.36       2029.78        47.42 o
  15   3   9      18834.94      18483.57       160.43 o
  17   3   9          1.13        -10.54        20.83 o
  19   3   9         90.02         50.46        23.33 o
  21   3   9        174.44        161.47        57.50 o
  23   3   9        622.34        753.84       114.92 o
 -30   4   9        314.31        349.84       188.98 o
 -28   4   9        114.61         57.28        43.99 o
 -26   4   9        195.84        236.78        43.13 o
 -24   4   9         50.79         59.99        36.82 o
 -22   4   9        197.10        212.42        40.21 o
 -20   4   9       3483.59       3276.08        93.93 o
 -18   4   9        867.33        984.87        45.45 o
 -16   4   9       2232.70       2229.99        53.84 o
 -14   4   9          0.90          9.68        19.40 o
 -12   4   9         19.64         32.39        15.90 o
 -10   4   9          2.68          0.70        15.98 o
  -8   4   9       3567.41       3840.25        72.09 o
  -6   4   9        141.16        320.85        35.79 o
  -4   4   9       1183.50       1244.39        37.12 o
  -2   4   9       5410.64       5799.46        74.58 o
   0   4   9         99.88        120.36        16.69 o
   2   4   9        553.45        356.26        21.38 o
   4   4   9      23854.01      21972.65       141.92 o
   6   4   9      17943.65      17648.09       146.32 o
   8   4   9       7964.07       7591.48        96.20 o
  10   4   9         93.18        108.72        17.12 o
  12   4   9       2864.15       2764.07        64.70 o
  14   4   9      10144.00       9940.82       151.79 o
  16   4   9       4908.58       4627.34       103.75 o
  18   4   9        546.92        493.94        39.43 o
  20   4   9        128.92        122.41        35.99 o
  22   4   9        644.95        670.79        93.59 o
 -27   5   9        106.69         51.68        48.63 o
 -25   5   9       2064.07       1979.89       100.64 o
 -23   5   9        429.47        450.66        59.29 o
 -21   5   9         25.82        -21.58        38.23 o
 -19   5   9       1824.15       1827.12        71.03 o
 -17   5   9        738.39        805.40        42.73 o
 -15   5   9       9453.45       9498.77       129.43 o
 -13   5   9        120.22        101.17        19.57 o
 -11   5   9        352.85        355.30        30.23 o
  -9   5   9       6627.00       6526.42        94.66 o
  -7   5   9        168.83        215.98        22.45 o
  -5   5   9      10679.58      10766.63       139.81 o
  -3   5   9        627.64        977.01        76.61 o
  -1   5   9       2195.54       2746.21       141.69 o
   1   5   9      17147.85      18349.09       294.29 o
   3   5   9       2795.88       2633.92        56.13 o
   5   5   9       1968.76       1923.56        51.35 o
   7   5   9        765.17        752.05        43.27 o
   9   5   9          3.14          1.46        22.65 o
  11   5   9       8285.01       8219.12       154.32 o
  13   5   9       2274.19       2214.52        83.98 o
  15   5   9         75.53          3.64        31.21 o
  17   5   9        568.67        528.35        45.02 o
  19   5   9         97.28         54.00        43.77 o
  21   5   9       5064.13       5177.07       249.88 o
 -26   6   9        711.25        628.12       118.81 o
 -24   6   9       3796.02       3727.64       141.37 o
 -22   6   9       6369.69       6497.52       176.93 o
 -20   6   9       1332.80       1315.59        73.70 o
 -18   6   9         62.12         52.47        30.34 o
 -16   6   9       2944.06       2981.51        85.24 o
 -14   6   9      11137.04      11184.30       159.56 o
 -12   6   9      23677.53      23284.41       224.63 o
 -10   6   9       2741.58       2700.50        68.86 o
  -8   6   9         23.56         38.07        20.81 o
  -6   6   9       4594.71       4569.95       100.45 o
  -4   6   9       9823.09      10019.72       156.19 o
  -2   6   9      10907.89      10881.45       180.70 o
   0   6   9       4874.20       4965.81       109.59 o
   2   6   9       1133.82       1210.56        53.29 o
   4   6   9        440.28        451.73        31.27 o
   6   6   9        427.20        465.52        37.19 o
   8   6   9        298.59        248.55        34.24 o
  10   6   9        238.37        179.97        38.37 o
  12   6   9         12.49         -2.44        33.05 o
  14   6   9        619.10        600.63        52.12 o
  16   6   9        466.94        398.11        56.40 o
  18   6   9          6.75          9.88        41.23 o
  20   6   9        715.26        570.75        86.70 o
 -25   7   9        462.91        576.20       155.41 o
 -23   7   9       7557.41       8284.10       242.73 o
 -21   7   9       3071.91       3122.10       135.53 o
 -19   7   9          4.52         14.68        38.16 o
 -17   7   9         10.28         17.86        32.45 o
 -15   7   9       1716.45       1757.00        75.94 o
 -13   7   9        837.37        772.10        47.77 o
 -11   7   9        982.89        972.68        59.60 o
  -9   7   9       3380.39       3301.31       103.52 o
  -7   7   9       2757.60       2802.93        99.99 o
  -5   7   9      42722.19      43565.46       345.65 o
  -3   7   9       9220.74      10085.71       314.88 o
  -1   7   9         30.47        100.24        39.36 o
   1   7   9        348.08        379.49        59.31 o
   3   7   9      12985.61      13138.45       216.51 o
   5   7   9      32607.12      33568.47       336.71 o
   7   7   9       3503.99       3616.16       121.26 o
   9   7   9        477.83        369.47        58.95 o
  11   7   9        254.99        267.54        43.40 o
  13   7   9       7676.86       7520.60       190.78 o
  15   7   9       8243.48       8273.39       204.15 o
  17   7   9         12.12         -9.38        51.50 o
 -20   8   9       5113.50       5795.96       248.30 o
 -18   8   9         38.97        -36.22        50.42 o
 -16   8   9       5193.90       5169.99       167.90 o
 -14   8   9      19885.39      19551.59       312.36 o
 -12   8   9       9698.93       9710.95       190.16 o
 -10   8   9         41.33         60.90        36.79 o
  -8   8   9       4975.98       4909.30       141.44 o
  -6   8   9       3211.55       3235.87       114.86 o
  -4   8   9       3503.31       3321.70       130.64 o
  -2   8   9         91.35        103.02        38.46 o
   0   8   9       5541.12       5393.78       137.32 o
   2   8   9       2480.21       2337.74        97.00 o
   4   8   9        155.72        131.58        38.58 o
   6   8   9       7420.17       7403.08       186.36 o
   8   8   9       5882.04       5882.01       171.35 o
  10   8   9        935.89        902.91        73.62 o
  12   8   9        941.53        802.84        68.75 o
  14   8   9       1836.38       1779.10       126.21 o
  16   8   9       2494.35       2534.98       208.12 o
 -17   9   9       4873.73       5413.19       257.09 o
 -15   9   9       6916.20       7067.37       221.04 o
 -13   9   9         24.73         61.34        55.93 o
 -11   9   9       5629.50       5811.70       193.02 o
  -9   9   9       1779.31       1836.64       104.54 o
  -7   9   9         26.68         87.77        45.29 o
  -5   9   9        591.20        628.86        68.33 o
  -3   9   9       6906.34       7135.51       211.92 o
  -1   9   9       3059.78       3231.37       152.76 o
   1   9   9       1782.32       1672.55       111.30 o
   3   9   9       2814.33       2856.19       130.60 o
   5   9   9        420.05        361.16        51.26 o
   7   9   9        336.89        348.19        68.00 o
   9   9   9        535.25        604.39        83.18 o
  11   9   9       8378.21       8062.22       320.71 o
 -14  10   9       1150.86        647.77       183.71 o
 -12  10   9        195.71        132.33        62.99 o
 -10  10   9        943.86        904.98       102.25 o
  -8  10   9       5768.46       5946.69       221.07 o
  -6  10   9       5697.84       5947.57       189.16 o
  -4  10   9        198.85        142.14        51.48 o
  -2  10   9       2961.80       3491.97       399.27 o
   0  10   9       5936.72       6293.51       319.11 o
   2  10   9       5579.04       6276.91       492.51 o
   4  10   9        133.98       -101.63       166.93 o
   6  10   9       3167.65       2932.44       389.79 o
 -32   0  10       2894.08       3277.29       387.91 o
 -30   0  10      10846.82      10499.72       282.07 o
 -28   0  10      14201.95      15052.35       320.73 o
 -26   0  10       4824.35       5030.98       193.41 o
 -24   0  10       3799.60       3822.66       146.35 o
 -22   0  10       8511.22       8251.75       189.41 o
 -20   0  10      10477.47      11119.92       206.97 o
 -18   0  10      68432.19      68722.90       568.14 o
 -16   0  10       8143.77       7733.95       167.94 o
 -14   0  10        455.90        505.78        24.16 o
 -12   0  10      12575.00      12084.01       101.35 o
 -10   0  10       5853.10       3393.16        57.02 o
  -8   0  10        471.25        137.60        13.12 o
  -6   0  10       3216.28       4253.80        59.98 o
  -4   0  10       5108.00       5193.77        97.03 o
  -2   0  10       1561.07       1299.80        44.64 o
   0   0  10      17881.54      19655.39       595.18 o
   2   0  10       1863.02       1994.15        40.89 o
   4   0  10       6760.00       6341.03        65.65 o
   6   0  10      14344.28      15510.39       103.90 o
   8   0  10      40445.36      40792.25       177.41 o
  10   0  10       3703.63       3452.00        58.02 o
  12   0  10        636.91        532.52        27.97 o
  14   0  10       1632.41       1502.83        48.26 o
  16   0  10       8450.65       8395.38       129.67 o
  18   0  10      16301.27      16410.99       231.86 o
  20   0  10       6828.01       7001.02       201.66 o
  22   0  10         20.39        -10.22        63.99 o
  24   0  10        445.66        200.47        92.44 o
 -33   1  10       2040.63       2082.79       301.99 o
 -31   1  10        740.88        751.78        87.97 o
 -29   1  10       5587.56       5965.75       141.83 o
 -27   1  10       9902.33       9925.15       179.91 o
 -25   1  10       1226.09       1216.12        57.91 o
 -23   1  10         72.77        100.78        27.10 o
 -21   1  10       1426.25       1467.52        61.42 o
 -19   1  10       4582.36       4475.59       102.50 o
 -17   1  10        265.94        433.51        77.89 o
 -15   1  10        746.60        722.65        26.76 o
 -13   1  10         74.19         28.90         7.12 o
 -11   1  10      21928.03      24841.71       114.51 o
  -9   1  10       2095.24       2947.61        39.95 o
  -7   1  10       1015.26        801.17        19.81 o
  -5   1  10      12911.32      15037.79        80.44 o
  -3   1  10      16700.99      16109.11       181.79 o
  -1   1  10      78773.25      77583.55       555.19 o
   1   1  10       9874.89       9203.19       349.50 o
   3   1  10       8370.77       9306.31        64.93 o
   5   1  10      13247.38      12050.25        74.59 o
   7   1  10      45920.91      46917.68       126.83 o
   9   1  10      72467.18      70067.59       195.73 o
  11   1  10      12375.73      11920.28        91.95 o
  13   1  10       8241.47       8229.85        79.73 o
  15   1  10      12664.93      12813.12       115.25 o
  17   1  10       3252.75       3179.85        62.89 o
  19   1  10        983.56        980.77        44.07 o
  21   1  10         17.06        -19.46        45.17 o
  23   1  10        993.87       1112.25       113.18 o
  25   1  10        219.41        208.48       174.43 o
 -32   2  10         55.89        205.58       146.71 o
 -30   2  10        956.72       1008.99        69.24 o
 -28   2  10        310.73        346.99        48.92 o
 -26   2  10       9216.41       9778.25       170.04 o
 -22   2  10       7975.17       8086.55       267.52 o
 -20   2  10        181.95        121.82        21.81 o
 -18   2  10       4032.34       3799.75        60.83 o
 -16   2  10      31768.17      31351.27       155.05 o
 -14   2  10      22463.91      21991.85       112.91 o
 -12   2  10      63722.74      61490.01       255.00 o
 -10   2  10      11062.76      10389.39        81.01 o
  -8   2  10         48.19         97.01        11.06 o
  -6   2  10        535.88        756.89        23.87 o
  -4   2  10     149981.28     159383.80      1195.99 o
  -2   2  10     217246.61     224565.75      1776.18 o
   0   2  10      29333.41      30710.42       143.82 o
   2   2  10       1486.02       1804.40        39.06 o
   4   2  10       4874.51       4901.35        76.49 o
   6   2  10      21096.75      21221.30       127.09 o
   8   2  10      40545.09      39109.31       151.27 o
  10   2  10         21.55         28.34        15.68 o
  12   2  10       1771.36       1684.45        42.13 o
  14   2  10       4031.05       3970.29        70.20 o
  16   2  10         31.52        -19.73        19.73 o
  18   2  10       1320.35       1238.69        44.46 o
  20   2  10        396.72        387.96        47.71 o
  22   2  10        111.29        106.84        86.05 o
  24   2  10       6311.23       6214.60       557.43 o
 -31   3  10       1222.86       1250.95       232.72 o
 -29   3  10        607.51        804.79        92.06 o
 -27   3  10        395.46        536.59        64.44 o
 -25   3  10          9.30        149.88        63.89 o
 -23   3  10       4682.18       4674.33       135.37 o
 -21   3  10      10665.01      10873.35       169.99 o
 -19   3  10       4853.59       4676.62        86.81 o
 -17   3  10       1696.76       1670.19        43.64 o
 -15   3  10       4040.78       4051.89        66.89 o
 -13   3  10      20701.27      20633.30       137.59 o
 -11   3  10       8865.21       8185.49        94.48 o
  -9   3  10       3897.76       3901.30        62.48 o
  -7   3  10        422.10        327.93        17.87 o
  -5   3  10        432.71        756.72        73.31 o
  -3   3  10       2029.74       1993.83        34.54 o
  -1   3  10       5959.02       6558.26        73.08 o
   1   3  10         10.14         25.13        10.92 o
   3   3  10       9438.66       9297.79       140.40 o
   5   3  10      11556.03      10525.97        89.71 o
   7   3  10      11914.63      11525.50       109.84 o
   9   3  10       2115.57       1936.31        42.95 o
  11   3  10       2014.25       1969.47        47.29 o
  13   3  10       5808.89       5532.65        86.87 o
  15   3  10      16009.85      15859.37       152.97 o
  17   3  10       3797.67       3773.95        84.88 o
  19   3  10        146.00        119.16        30.91 o
  21   3  10       2271.37       2383.56       137.38 o
  23   3  10       3644.46       4039.64       315.77 o
 -28   4  10         58.85        137.55        72.86 o
 -26   4  10       2514.72       2622.74       114.41 o
 -24   4  10       1449.67       1766.03       150.14 o
 -22   4  10       3177.95       3430.83       180.28 o
 -20   4  10        215.83        154.35        34.72 o
 -18   4  10        401.96        393.99        28.51 o
 -16   4  10       4716.30       4653.89        85.18 o
 -14   4  10      10950.03      10707.11       116.82 o
 -12   4  10        726.96        603.47        31.84 o
 -10   4  10      10623.58      10299.63       120.02 o
  -8   4  10      37495.75      38433.63       216.41 o
  -6   4  10         60.18         95.49        23.57 o
  -4   4  10       2616.85       2387.87        49.50 o
  -2   4  10        465.27        525.15        22.63 o
   0   4  10      27418.19      26199.31       181.25 o
   2   4  10       4798.09       4845.26        69.20 o
   4   4  10      10341.59      10316.96       124.78 o
   6   4  10       7789.44       6981.39       124.65 o
   8   4  10          0.04          2.02        17.51 o
  10   4  10       2056.14       1977.12        54.96 o
  12   4  10        474.30        361.81        28.43 o
  14   4  10      10519.03      10492.47       150.53 o
  16   4  10        235.38        175.60        33.69 o
  18   4  10       5316.33       5311.36       129.72 o
  20   4  10         54.94         30.34        40.01 o
  22   4  10         95.05       -111.72       166.75 o
 -27   5  10        497.20        425.45        54.83 o
 -25   5  10       1980.54       1877.68       112.23 o
 -23   5  10       2562.10       2586.34       115.20 o
 -21   5  10       3440.59       3320.01       125.08 o
 -19   5  10        403.70        484.47        43.75 o
 -17   5  10       1396.72       1347.73        53.84 o
 -15   5  10        415.01        415.50        33.71 o
 -13   5  10        290.59        209.92        22.12 o
 -11   5  10        664.48        802.61        39.18 o
  -9   5  10       1295.66       1199.43        45.61 o
  -7   5  10       5606.89       5870.29       207.61 o
  -5   5  10       7141.36       6479.70       106.41 o
  -3   5  10       6176.32       5854.11        92.45 o
  -1   5  10        333.03        311.15        39.49 o
   1   5  10      13940.52      14806.25       194.30 o
   3   5  10      35772.41      36125.88       201.14 o
   5   5  10       9636.04       8912.28       111.41 o
   7   5  10        816.20        718.79        46.21 o
   9   5  10       9923.89       9398.23       146.34 o
  11   5  10      12720.91      12652.94       193.97 o
  13   5  10       5455.51       5102.22       127.40 o
  15   5  10        724.14        625.29        51.48 o
  17   5  10       2079.63       1911.70        84.54 o
  19   5  10       1897.95       1749.64       104.82 o
  21   5  10       1449.94       1681.32       138.97 o
 -26   6  10       2886.80       2948.74       223.53 o
 -24   6  10         65.67          8.97        51.01 o
 -22   6  10         16.91        -18.54        48.05 o
 -20   6  10       2194.10       2207.84       101.33 o
 -18   6  10        166.30        161.23        33.54 o
 -16   6  10      14289.75      14767.95       180.97 o
 -14   6  10       2218.51       2398.97        77.08 o
 -12   6  10        667.51        666.33        41.34 o
 -10   6  10       5510.67       5581.79        99.02 o
  -8   6  10       3151.32       2888.81        74.11 o
  -6   6  10      35841.49      35660.30       281.49 o
  -4   6  10       4629.63       4734.96       107.39 o
  -2   6  10         74.08         39.84        30.55 o
   0   6  10        521.29        712.70        71.14 o
   2   6  10        347.17        511.53        86.51 o
   4   6  10      10226.86      10660.70       260.45 o
   6   6  10        355.61        378.40        35.91 o
   8   6  10        990.76        964.43        65.47 o
  10   6  10       4449.71       4316.81       132.26 o
  12   6  10       3052.70       2926.46       106.96 o
  14   6  10        944.85        955.28        66.89 o
  16   6  10         30.82        -26.64        34.11 o
  18   6  10        131.04        -28.25        60.65 o
  20   6  10       7303.00       7560.92       429.33 o
 -25   7  10       1520.25       1755.76       372.16 o
 -23   7  10         48.66         44.82        91.24 o
 -21   7  10         46.29         30.71        46.07 o
 -19   7  10         61.69         42.28        40.70 o
 -17   7  10         12.63        -16.13        36.33 o
 -15   7  10        478.85        406.56        41.01 o
 -13   7  10       5161.34       5171.70       124.70 o
 -11   7  10       2654.52       2666.47        93.78 o
  -9   7  10         44.73         36.61        29.39 o
  -7   7  10       1024.36       1031.97        56.04 o
  -5   7  10       9267.10       9337.07       156.52 o
  -3   7  10       3884.45       4173.17       114.05 o
  -1   7  10       4231.27       4220.64       106.70 o
   1   7  10        915.71       1032.50        67.62 o
   3   7  10       2532.59       2582.63       102.04 o
   5   7  10       7171.81       6853.57       154.53 o
   7   7  10        212.85        232.68        41.39 o
   9   7  10        190.34        126.89        40.98 o
  11   7  10          3.83        -17.56        41.38 o
  13   7  10       1729.44       1693.54        94.77 o
  15   7  10         98.21         71.64        42.80 o
  17   7  10          0.00        -90.34        90.34 o
 -20   8  10        457.28        487.30        87.66 o
 -18   8  10       2659.18       2840.99       127.90 o
 -16   8  10       6816.89       6686.21       178.26 o
 -14   8  10         15.43         31.85        41.77 o
 -12   8  10       3480.83       3360.91       114.03 o
 -10   8  10        331.99        281.29        41.59 o
  -8   8  10       2683.07       2619.77       105.30 o
  -6   8  10       7785.59       7818.52       176.58 o
  -4   8  10       3288.50       3338.05       106.99 o
  -2   8  10       1465.71       1302.98        71.50 o
   0   8  10          2.64         -4.24        35.52 o
   2   8  10       1092.91       1162.52        71.98 o
   4   8  10       7721.74       7804.14       171.77 o
   6   8  10       4858.42       5064.38       157.57 o
   8   8  10        198.94        155.25        45.16 o
  10   8  10        177.23        150.16        43.23 o
  12   8  10         66.89         20.60        38.70 o
  14   8  10       5252.57       4953.90       246.85 o
 -17   9  10         66.10         61.39       130.86 o
 -15   9  10       3385.16       3095.83       154.76 o
 -13   9  10       3514.83       3474.18       151.62 o
 -11   9  10       1178.23       1136.96        88.30 o
  -9   9  10       1050.75       1017.59        76.46 o
  -7   9  10        277.53        199.01        41.18 o
  -5   9  10        387.15        427.02        59.82 o
  -3   9  10       2884.24       2857.91       141.02 o
  -1   9  10       3232.41       3333.79       153.00 o
   1   9  10        416.35        304.08        57.20 o
   3   9  10          4.70         -3.47        42.28 o
   5   9  10        319.86        277.03        53.33 o
   7   9  10        146.63        120.34        46.91 o
   9   9  10        484.38        422.90       111.80 o
  11   9  10        888.23        752.57       151.98 o
 -12  10  10        515.03        484.68        93.28 o
 -10  10  10       3762.93       3773.78       216.19 o
  -8  10  10       1108.21       1162.47       102.69 o
  -6  10  10        103.15         18.48        55.27 o
  -4  10  10         26.11        -67.92        67.92 o
  -2  10  10        272.94        375.95        83.03 o
   0  10  10       2679.06       3025.28       448.59 o
   2  10  10       2111.34       2156.50       249.48 o
   4  10  10         43.62        -11.29       174.43 o
   6  10  10        109.48         84.27       117.43 o
 -33   1  11       2225.22       1772.41       275.70 o
 -31   1  11       2218.77       2376.89       166.31 o
 -29   1  11       9070.02       9475.90       178.46 o
 -27   1  11         88.25         72.34        32.64 o
 -25   1  11        251.35        190.37        31.29 o
 -23   1  11       1390.13       1314.91        62.55 o
 -21   1  11        153.52        143.26        29.62 o
 -19   1  11      24164.06      23654.04       235.89 o
 -17   1  11         47.22         64.45        13.33 o
 -15   1  11       3321.33       3525.68        43.51 o
 -13   1  11       9807.68       9414.19        72.21 o
 -11   1  11       6170.48       7246.36        63.95 o
  -9   1  11        293.39        121.70        10.64 o
  -7   1  11      13027.21      14176.62        84.85 o
  -5   1  11       3992.54       4167.31        49.23 o
  -3   1  11      83869.96      89350.28      1023.88 o
  -1   1  11       3184.50       3594.77       185.36 o
   1   1  11         42.57         29.13         7.60 o
   3   1  11       5496.57       5463.06        78.14 o
   5   1  11       9365.74       9470.34        65.54 o
   7   1  11      53251.38      51675.46       139.58 o
   9   1  11       8362.37       8461.97        67.37 o
  11   1  11       2929.74       2867.94        46.10 o
  13   1  11        119.71        104.59        14.90 o
  15   1  11       2753.94       2726.68        56.46 o
  17   1  11       4847.78       4918.48        94.15 o
  19   1  11        165.87        176.95        26.14 o
  21   1  11        747.21        663.06        75.75 o
  23   1  11        113.06        144.44        99.27 o
 -32   2  11          0.10        -89.45       136.31 o
 -30   2  11       1597.71       1530.59        84.29 o
 -28   2  11        131.89        162.89        40.68 o
 -24   2  11         13.64         45.16        49.23 o
 -22   2  11        933.48       1079.84        66.68 o
 -20   2  11       3427.38       3244.46        81.15 o
 -18   2  11       2831.85       2754.10        54.56 o
 -16   2  11        136.53        149.65        15.51 o
 -14   2  11      17146.86      16764.88       105.89 o
 -12   2  11      28360.16      27051.64       135.79 o
 -10   2  11       6806.53       5979.86        65.65 o
  -8   2  11      11294.41      12420.31        96.02 o
  -6   2  11      23292.99      24874.41       158.69 o
  -4   2  11     102259.99     112095.96       925.09 o
  -2   2  11     166327.14     177458.72      1344.50 o
   0   2  11       1089.69       1313.88        29.90 o
   2   2  11      37913.88      39524.71       288.47 o
   4   2  11       9707.32       9666.47       109.35 o
   6   2  11       6297.16       6350.56        71.55 o
   8   2  11       8187.44       8200.18        69.40 o
  10   2  11        477.18        582.74        27.43 o
  12   2  11       2008.15       2081.15        45.75 o
  14   2  11         33.53        -10.30        17.43 o
  16   2  11       4281.82       4300.80        81.35 o
  18   2  11       1957.13       1852.67        59.34 o
  20   2  11         14.18        -36.88        36.88 o
  22   2  11        466.02        403.20        81.43 o
 -31   3  11       1711.07       1616.64       282.13 o
 -29   3  11       3333.40       3289.23       119.89 o
 -27   3  11       1243.53       1486.83        83.40 o
 -25   3  11       5185.98       5314.39       143.54 o
 -23   3  11      18070.42      18760.04       254.83 o
 -21   3  11       5290.77       5291.11       120.34 o
 -19   3  11        563.82        469.93        30.32 o
 -17   3  11         96.25        127.47        17.06 o
 -15   3  11      43553.81      42575.73       201.68 o
 -13   3  11      99033.76      97063.73       304.29 o
 -11   3  11        627.27        765.56        28.88 o
  -9   3  11      21370.55      20613.21       140.45 o
  -7   3  11        902.57       1161.69        34.90 o
  -5   3  11        661.13        532.74        53.19 o
  -3   3  11      51274.79      54077.75       313.32 o
  -1   3  11        376.44        261.84        18.96 o
   1   3  11       4498.09       4371.47        51.15 o
   3   3  11       9474.65       9702.22       124.46 o
   5   3  11       7278.93       7162.40       119.32 o
   7   3  11        705.04        646.25        22.06 o
   9   3  11          1.28         10.28        13.39 o
  11   3  11       3274.49       3270.44        64.81 o
  13   3  11      12613.03      12663.08       139.21 o
  15   3  11       1360.74       1307.23        51.07 o
  17   3  11       6839.90       6789.24       127.90 o
  19   3  11       6038.89       6018.53       161.70 o
  21   3  11       2274.97       2133.05       171.12 o
 -30   4  11       1431.85       1585.17       249.64 o
 -28   4  11         14.41        134.28        94.48 o
 -26   4  11        608.27        664.63        60.67 o
 -24   4  11       1345.48       1422.58        81.58 o
 -22   4  11       1957.99       1929.81       110.43 o
 -20   4  11        486.39        482.40        51.34 o
 -18   4  11       1289.78       1462.23        80.53 o
 -16   4  11       5421.70       5296.57        92.32 o
 -14   4  11       5978.96       5898.69        88.45 o
 -12   4  11          9.49         38.17        22.35 o
 -10   4  11      10357.55      10837.31       124.05 o
  -8   4  11      39676.40      38775.43       218.36 o
  -6   4  11      68133.40      67735.71       383.24 o
  -4   4  11      44151.38      44290.87       213.89 o
  -2   4  11         86.38        108.06        36.52 o
   0   4  11      32427.75      32770.05       161.12 o
   2   4  11      72765.76      71571.51       435.58 o
   4   4  11      30539.48      30090.47       230.09 o
   6   4  11       1377.93       1374.83        40.11 o
   8   4  11        989.03        957.30        40.49 o
  10   4  11      16462.25      16232.21       162.18 o
  12   4  11      18775.99      18536.29       202.37 o
  14   4  11       5000.39       4632.38       113.08 o
  16   4  11        669.51        571.60        43.02 o
  18   4  11       1411.71       1401.67        75.58 o
  20   4  11        271.84        375.44       124.53 o
  22   4  11        452.02        734.36       300.70 o
 -27   5  11       5360.69       5376.53       179.93 o
 -25   5  11       8505.51       8348.23       229.40 o
 -23   5  11       1417.05       1350.42        84.51 o
 -21   5  11       6105.40       6055.71       157.28 o
 -19   5  11        138.14        110.40        30.48 o
 -17   5  11      14670.60      14774.75       170.08 o
 -15   5  11      29697.15      29761.38       237.49 o
 -13   5  11       2413.22       2370.01        67.21 o
 -11   5  11       3135.84       3177.52        74.95 o
  -9   5  11         26.02         47.99        18.75 o
  -7   5  11      26656.77      26088.33       186.76 o
  -5   5  11      19542.22      19310.49       184.31 o
  -3   5  11       1465.73       1411.19        45.78 o
  -1   5  11       6246.78      12150.99       421.61 o
   1   5  11         29.29        -18.49        30.99 o
   3   5  11       5297.80       5223.82       139.47 o
   5   5  11        933.51        930.44        40.05 o
   7   5  11       4523.05       4351.84       106.82 o
   9   5  11      14368.96      13390.06       216.48 o
  11   5  11      13680.36      13349.39       210.29 o
  13   5  11        100.88        103.12        32.34 o
  15   5  11         10.79        -27.32        28.10 o
  17   5  11          3.38         53.56        40.60 o
  19   5  11       8498.90       8562.85       252.45 o
 -26   6  11         11.38        -22.56        99.99 o
 -24   6  11        650.25        565.49        60.97 o
 -22   6  11        205.89        172.64        41.62 o
 -20   6  11       2112.34       2095.05        96.64 o
 -18   6  11        509.99        558.23        46.19 o
 -16   6  11       1721.30       1842.81        68.46 o
 -14   6  11       5314.76       5374.46       111.69 o
 -12   6  11       3792.39       3788.05        92.25 o
 -10   6  11        514.23        480.15        31.14 o
  -8   6  11       4063.27       4222.34        90.36 o
  -6   6  11       4747.52       5010.31       112.38 o
  -4   6  11       1703.62       1777.07        68.47 o
  -2   6  11        231.43        238.27        31.37 o
   0   6  11       1496.62       1686.43       106.72 o
   2   6  11       9463.84       9715.00       144.97 o
   4   6  11        412.73        408.19        37.50 o
   6   6  11         71.25         50.54        37.61 o
   8   6  11        369.47        295.84        42.63 o
  10   6  11        246.32        256.24        41.15 o
  12   6  11       2976.02       2660.19       104.27 o
  14   6  11         93.05         86.30        38.30 o
  16   6  11        145.48        163.28        39.61 o
  18   6  11        249.44        110.97        65.30 o
 -23   7  11       2028.13       2170.78       155.24 o
 -21   7  11        139.55        124.72        60.32 o
 -19   7  11        387.30        369.40        68.18 o
 -17   7  11       3760.99       3675.87       126.62 o
 -15   7  11       1211.60       1184.96        67.38 o
 -13   7  11        655.82        603.52        47.99 o
 -11   7  11       1801.09       1750.34        77.37 o
  -9   7  11        487.44        463.03        45.12 o
  -7   7  11      14583.75      14687.31       197.32 o
  -5   7  11      11676.57      12083.89       180.06 o
  -3   7  11        550.07        607.57        45.48 o
  -1   7  11       1774.33       1661.07        68.50 o
   1   7  11         17.76        504.94       138.31 o
   3   7  11      11132.07      11372.57       201.40 o
   5   7  11       4331.89       4594.64       134.58 o
   7   7  11          3.83         17.63        39.32 o
   9   7  11         42.08         64.09        37.30 o
  11   7  11          1.03          8.94        36.98 o
  13   7  11       2557.63       2546.44       108.73 o
  15   7  11        235.17        237.28        53.20 o
  17   7  11        977.40       1224.66       260.84 o
 -20   8  11        105.71         94.66        69.33 o
 -18   8  11        213.10        188.74        44.13 o
 -16   8  11       3523.25       3722.00       133.80 o
 -14   8  11       3331.63       3355.90       124.39 o
 -12   8  11        207.10        167.93        35.10 o
 -10   8  11       1195.47       1237.83        73.53 o
  -8   8  11         76.22         49.48        36.20 o
  -6   8  11         51.24          1.88        37.77 o
  -4   8  11       1175.01       1136.57        64.68 o
  -2   8  11        991.93        950.87        59.36 o
   0   8  11        772.06        852.89        59.65 o
   2   8  11         13.76        -16.57        36.91 o
   4   8  11       2154.85       2319.47        98.21 o
   6   8  11       7004.08       7178.24       206.64 o
   8   8  11       1582.44       1554.50        95.57 o
  10   8  11         79.32         39.64        52.73 o
  12   8  11        568.99        604.91        67.74 o
  14   8  11        355.84        312.93       112.49 o
 -17   9  11       3025.54       3100.66       176.82 o
 -15   9  11        427.71        501.93        69.22 o
 -13   9  11       3510.29       3541.68       142.79 o
 -11   9  11       1022.53        989.12        77.80 o
  -9   9  11       1297.17       1293.54        83.18 o
  -7   9  11          3.12        -12.64        41.49 o
  -5   9  11       2149.71       2128.31       108.91 o
  -3   9  11       2771.58       2786.69       129.77 o
  -1   9  11        361.72        266.51        77.69 o
   1   9  11       7497.52       7879.79       221.52 o
   3   9  11          4.41          3.55        45.97 o
   5   9  11        551.46        457.06        56.48 o
   7   9  11       1136.19        905.57       101.77 o
   9   9  11       3534.12       3664.42       247.66 o
  11   9  11       2942.61       3287.06       417.73 o
 -12  10  11         16.66         29.58        88.57 o
 -10  10  11       1400.31       1540.90       173.44 o
  -8  10  11       4939.75       5065.07       248.55 o
  -6  10  11       1046.99       1177.40       139.61 o
  -4  10  11       1064.51       1070.57       132.85 o
  -2  10  11       1002.82        995.40       291.84 o
   0  10  11       2321.06       2243.65       240.88 o
   2  10  11        870.71        719.68       177.78 o
   4  10  11          0.38        -60.66       136.18 o
 -32   0  12          6.82        199.42       146.58 o
 -30   0  12      10186.76      10445.23       282.61 o
 -28   0  12        837.56        868.24        83.74 o
 -26   0  12         39.98         40.37        39.23 o
 -24   0  12      19831.82      18856.06       355.88 o
 -22   0  12      13172.59      12223.72       249.00 o
 -20   0  12       6725.29       6219.02       206.75 o
 -18   0  12        188.41        183.11        26.33 o
 -16   0  12         43.53         70.36        14.02 o
 -14   0  12      10341.23      10426.58       116.60 o
 -12   0  12       8643.77       9548.53       100.84 o
 -10   0  12        780.68        863.43        32.10 o
  -8   0  12         60.28        183.70        18.37 o
  -6   0  12      46668.84      50026.37       409.20 o
  -4   0  12       7911.29       8620.79       157.12 o
  -2   0  12      13352.28      18014.02       287.86 o
   0   0  12        186.14         92.13        16.95 o
   2   0  12      15466.65      15907.62       285.57 o
   4   0  12       7022.27       7012.06        83.87 o
   6   0  12       1324.11       1315.46        34.78 o
   8   0  12       7098.91       6652.61        76.47 o
  10   0  12         89.28         75.73        14.08 o
  12   0  12      10210.73       9772.31       117.72 o
  14   0  12       4990.87       4772.72        99.90 o
  16   0  12       1155.69       1279.58        74.93 o
  18   0  12         51.73         59.73        41.12 o
  20   0  12          7.08         37.88        66.44 o
  22   0  12       2046.54       1928.15       208.46 o
 -31   1  12        998.62       1212.00       129.90 o
 -29   1  12       2313.40       2594.41        98.64 o
 -27   1  12         83.35        110.16        30.03 o
 -25   1  12         53.88        144.58        33.96 o
 -23   1  12       2058.25       2120.78        78.88 o
 -21   1  12       2717.97       2689.74        87.45 o
 -19   1  12          0.60        -15.61        15.61 o
 -17   1  12        938.83        954.28        31.53 o
 -15   1  12       3084.33       3372.78        44.65 o
 -13   1  12       2094.73       2163.30        37.76 o
 -11   1  12       6607.96       7110.85        68.23 o
  -9   1  12        366.29        374.87        17.10 o
  -7   1  12       2526.22       2955.62        46.18 o
  -5   1  12      10298.17      11128.87        83.03 o
  -3   1  12       9206.65      10292.26       134.20 o
  -1   1  12        332.73        325.35        16.77 o
   1   1  12       6762.88       7462.10       343.27 o
   3   1  12         63.82         12.36         8.21 o
   5   1  12       2122.38       2140.55        31.91 o
   7   1  12       5106.32       4416.71        41.95 o
   9   1  12        147.01        156.62        10.38 o
  11   1  12       3168.66       3261.49        48.82 o
  13   1  12        286.46        278.44        19.07 o
  15   1  12          1.43         -5.09        18.52 o
  17   1  12        180.59        176.57        27.26 o
  19   1  12        488.54        454.50        45.81 o
  21   1  12        467.65        326.32        48.63 o
  23   1  12        540.50        428.18       121.93 o
 -32   2  12         82.96       -140.02       140.02 o
 -30   2  12       3148.74       3353.60       116.30 o
 -28   2  12        645.77        967.35        76.93 o
 -26   2  12        162.90        260.00        42.17 o
 -22   2  12        511.13        881.48       117.52 o
 -20   2  12        148.33        177.91        24.75 o
 -18   2  12       2278.09       2054.97        43.35 o
 -16   2  12       7100.40       6795.53        72.18 o
 -14   2  12     100948.82      98506.71       336.48 o
 -12   2  12      27108.99      26123.27       140.70 o
 -10   2  12       9966.26      10324.41        94.74 o
  -8   2  12       1647.10       1628.76        37.22 o
  -6   2  12      20662.50      21378.40       147.66 o
  -4   2  12     179111.33     185873.80      1167.23 o
  -2   2  12      88085.85      91682.69       740.26 o
   0   2  12       4542.65       4734.35        67.61 o
   2   2  12       5002.11       5293.45        70.51 o
   4   2  12       1556.64       1351.34        36.26 o
   6   2  12      27581.49      26055.74       213.02 o
   8   2  12      27460.33      26600.41       149.98 o
  10   2  12       3919.10       3942.23        58.54 o
  12   2  12        701.41        675.43        29.42 o
  14   2  12       1491.42       1401.77        49.45 o
  16   2  12       4139.28       4293.39        88.62 o
  18   2  12        811.51        822.85        44.97 o
  20   2  12          1.61        -14.84        49.68 o
  22   2  12       1362.43       1418.02       301.37 o
 -31   3  12       4071.83       3822.71       405.72 o
 -29   3  12       4971.50       4703.19       148.63 o
 -27   3  12        989.70       1481.98       135.39 o
 -25   3  12        454.45       1659.98       376.44 o
 -23   3  12      12422.71      12357.77       206.60 o
 -21   3  12      29868.07      29202.23       283.16 o
 -19   3  12      10236.16       9972.22       124.80 o
 -17   3  12       3551.65       3581.38        64.94 o
 -15   3  12      31456.76      30427.17       170.10 o
 -13   3  12      48177.47      48119.86       227.87 o
 -11   3  12      16972.61      17031.73       141.27 o
  -9   3  12       6139.81       5918.57        79.09 o
  -7   3  12          2.81         13.69        13.73 o
  -5   3  12       1751.75       1858.88        43.47 o
  -3   3  12       1830.14       1792.94        34.04 o
  -1   3  12        280.56        264.15        16.36 o
   1   3  12        395.28        292.46        14.56 o
   3   3  12      11570.71      11799.24       141.52 o
   5   3  12      21937.12      21772.10       213.90 o
   7   3  12      19610.89      18540.10       162.06 o
   9   3  12         92.07         95.02        15.74 o
  11   3  12       3051.30       3095.85        69.07 o
  13   3  12      18610.05      18368.01       178.33 o
  15   3  12       8219.76       8167.22       130.47 o
  17   3  12       1372.83       1373.70        64.79 o
  19   3  12         62.21         38.12        48.65 o
 -30   4  12        172.96        203.40       119.80 o
 -28   4  12       1033.51       1120.63        88.73 o
 -26   4  12        261.05        206.19        78.33 o
 -24   4  12      10117.79      11322.19       846.11 o
 -22   4  12          3.14        180.43       104.21 o
 -20   4  12      10466.55      10375.65       192.12 o
 -18   4  12          5.54          3.47        20.10 o
 -16   4  12       1436.72       1435.46        49.93 o
 -14   4  12       4031.87       4032.23        74.17 o
 -12   4  12      12165.36      11833.98       134.62 o
 -10   4  12      21364.23      22195.32       168.27 o
  -8   4  12        247.52        299.14        24.43 o
  -6   4  12      12577.73      12389.67       117.12 o
  -4   4  12       4593.32       4411.69        68.69 o
  -2   4  12      22895.96      22585.38       146.50 o
   0   4  12      18072.70      18625.79       309.94 o
   2   4  12       8152.11       7976.84       164.35 o
   4   4  12       7958.98       7504.79       168.06 o
   6   4  12         66.79         80.20        21.38 o
   8   4  12        552.91        612.87        36.30 o
  10   4  12       4642.84       4284.88        92.99 o
  12   4  12       7584.62       6968.02       127.95 o
  14   4  12        279.30        252.38        36.15 o
  16   4  12       5253.51       5282.69       134.05 o
  18   4  12       1548.33       1686.33        86.94 o
  20   4  12         95.86        259.30       130.71 o
 -29   5  12        239.37        313.37       169.88 o
 -27   5  12        537.16        609.73        68.69 o
 -25   5  12       2034.84       1893.42       106.12 o
 -23   5  12          3.33         -3.10        39.94 o
 -21   5  12        366.25        329.54        53.60 o
 -19   5  12         74.13        194.44        49.28 o
 -17   5  12       2868.98       2933.51        79.07 o
 -15   5  12       6127.50       6042.19       108.27 o
 -13   5  12       3888.88       3739.60        80.49 o
 -11   5  12         43.59         36.96        21.20 o
  -9   5  12      13171.46      12982.11       148.45 o
  -7   5  12      21043.90      21436.04       170.98 o
  -5   5  12      23398.74      24359.37       213.48 o
  -3   5  12         26.79        171.47        56.73 o
  -1   5  12      11355.75      11521.24       124.63 o
   1   5  12       9897.46      10768.71       325.59 o
   3   5  12       4328.65       4614.00       105.69 o
   5   5  12        364.49        287.94        34.41 o
   7   5  12       3656.18       3377.17       102.78 o
   9   5  12      11777.82      11942.23       197.89 o
  11   5  12       1983.07       1809.61        77.50 o
  13   5  12        752.27        678.28        50.06 o
  15   5  12       1287.48       1244.72        69.89 o
  17   5  12       2162.96       2161.25        94.96 o
  19   5  12          3.04        127.82        61.78 o
 -28   6  12       2828.98       2777.74       369.97 o
 -26   6  12       7766.94       7831.78       431.10 o
 -24   6  12       3179.27       3119.05       127.32 o
 -22   6  12       1989.26       2007.81        99.71 o
 -20   6  12         50.22         -5.40        36.44 o
 -18   6  12      23593.00      23826.27       268.55 o
 -16   6  12      29008.62      29499.23       258.08 o
 -14   6  12       3036.44       3066.61        90.38 o
 -12   6  12          6.71        -24.41        24.44 o
 -10   6  12       2736.21       2641.50        67.48 o
  -8   6  12       9157.12       8881.10       132.15 o
  -6   6  12       7512.70       7510.19       139.11 o
  -4   6  12         30.90          1.05        29.78 o
  -2   6  12       1874.99       1770.35        64.57 o
   0   6  12       1421.06       1698.39        77.09 o
   2   6  12          0.08        671.73       318.11 o
   4   6  12       2408.78       2713.73       143.19 o
   6   6  12       2469.43       2640.77       118.55 o
   8   6  12       3200.63       3383.33       121.35 o
  10   6  12      14762.73      14406.81       246.74 o
  12   6  12        273.07        289.35        40.01 o
  14   6  12       1113.41       1015.32        71.66 o
  16   6  12         62.01         88.79        45.83 o
  18   6  12       5627.29       5785.94       241.51 o
 -23   7  12        439.27        371.21        68.14 o
 -21   7  12        559.92        512.37        65.18 o
 -19   7  12        585.01        534.94        58.87 o
 -17   7  12        985.75       1038.78        70.72 o
 -15   7  12       2154.77       2197.35        85.01 o
 -13   7  12       1939.40       1994.14        80.30 o
 -11   7  12         76.53         93.24        33.03 o
  -9   7  12       5910.54       6129.37       142.49 o
  -7   7  12      15509.74      15914.57       207.72 o
  -5   7  12       4621.77       4811.14       116.65 o
  -3   7  12        104.60         75.04        32.46 o
  -1   7  12       5503.32       5827.43       148.81 o
   1   7  12       3644.59       3537.55       147.40 o
   3   7  12       2405.69       2650.09        97.53 o
   5   7  12          5.40         19.49        35.73 o
   7   7  12        677.92        688.29        64.08 o
   9   7  12       1364.79       1360.67        84.90 o
  11   7  12       3055.84       2868.56       115.65 o
  13   7  12        165.41        105.88        38.29 o
  15   7  12        841.66        660.54       104.43 o
 -20   8  12        364.07        416.84        78.90 o
 -18   8  12        244.85        155.02        45.92 o
 -16   8  12         88.30         87.86        43.29 o
 -14   8  12       2912.71       2948.92       117.29 o
 -12   8  12        362.34        330.62        43.53 o
 -10   8  12       5800.80       5766.79       155.47 o
  -8   8  12       1676.45       1718.64        88.99 o
  -6   8  12       3268.53       3184.95       115.52 o
  -4   8  12         32.76         50.60        38.21 o
  -2   8  12        689.87        723.34        53.12 o
   0   8  12       2963.87       3109.85       108.07 o
   2   8  12        564.74        520.35        46.86 o
   4   8  12       6918.29       6894.28       165.03 o
   6   8  12        200.90        168.39        44.40 o
   8   8  12        105.69         75.65        54.14 o
  10   8  12        381.26        305.95        58.78 o
  12   8  12         60.89        152.65        74.21 o
 -17   9  12        201.56         83.81        67.10 o
 -15   9  12        380.57        363.87        77.93 o
 -13   9  12          2.30         18.37        50.05 o
 -11   9  12          1.96         -9.67        41.36 o
  -9   9  12        223.74        222.86        51.22 o
  -7   9  12        503.54        457.77        53.91 o
  -5   9  12        169.04        166.21        51.30 o
  -3   9  12          0.37        -52.11        52.11 o
  -1   9  12       1015.72        924.72        76.43 o
   1   9  12        662.43        687.65        68.27 o
   3   9  12          5.73        -40.07        40.07 o
   5   9  12        529.88        440.30        60.14 o
   7   9  12        222.28        108.26        67.79 o
   9   9  12        874.23       1110.46       263.32 o
 -12  10  12       2336.31       2494.17       243.31 o
 -10  10  12       2676.68       2418.77       201.15 o
  -8  10  12          4.81       -105.94       105.94 o
  -6  10  12       1695.67       1830.40       274.68 o
  -4  10  12       1620.62       1876.55       227.75 o
  -2  10  12       3891.81       4289.90       341.39 o
   0  10  12       3346.16       3289.02       413.58 o
   2  10  12        369.59        391.35       128.19 o
 -31   1  13       3581.70       3949.28       212.85 o
 -29   1  13        405.03        354.72        42.45 o
 -27   1  13        652.78        657.08        49.18 o
 -25   1  13       3533.41       3413.35        98.68 o
 -23   1  13       9765.69       9383.54       167.46 o
 -21   1  13          2.29        111.52        32.70 o
 -19   1  13         27.00         14.57        17.29 o
 -17   1  13       8889.08       8125.89        73.28 o
 -15   1  13       8170.66       7454.66        69.82 o
 -13   1  13      13994.67      13572.82       100.63 o
 -11   1  13          4.32         11.13        10.41 o
  -9   1  13       8736.03       8043.95        87.34 o
  -7   1  13      15928.54      15955.26       112.36 o
  -5   1  13      38608.30      39355.34       271.90 o
  -3   1  13      49535.66      55321.54       722.73 o
  -1   1  13         12.16         19.28         7.73 o
   1   1  13       9293.04      10060.60       524.22 o
   3   1  13        879.23        732.44        23.67 o
   5   1  13       8202.00       7865.67        65.34 o
   7   1  13      17528.44      16691.83        93.91 o
   9   1  13         73.96         42.21        11.69 o
  11   1  13        613.22        561.69        25.10 o
  13   1  13       1832.98       1861.33        50.36 o
  15   1  13         98.21         45.30        23.27 o
  17   1  13          0.16         30.88        24.86 o
  19   1  13       1370.05       1218.62        75.88 o
  21   1  13        155.83        117.61        58.52 o
 -32   2  13        228.99        275.52       166.31 o
 -30   2  13        471.50        378.23        42.29 o
 -28   2  13       3415.47       4005.75       282.43 o
 -26   2  13        455.36        475.05        70.72 o
 -22   2  13       5707.93       6867.60       663.40 o
 -20   2  13       4001.32       3930.38        92.89 o
 -18   2  13        430.97        367.64        22.01 o
 -16   2  13      11540.86      11208.04        96.40 o
 -14   2  13      23545.77      23248.99       133.29 o
 -12   2  13       1568.21       1611.52        39.87 o
 -10   2  13       9808.95       9899.08       103.05 o
  -8   2  13       7383.52       7828.26        87.51 o
  -6   2  13       6576.64       6396.47        81.21 o
  -4   2  13       8435.47       9643.25       159.22 o
  -2   2  13       5254.76       5213.36        85.71 o
   0   2  13      11580.47      11088.50       124.98 o
   2   2  13       1185.49       1294.20        35.19 o
   4   2  13       6851.04       6624.82        97.94 o
   6   2  13      24379.57      23401.59       165.64 o
   8   2  13      15816.21      15516.42       126.39 o
  10   2  13       1732.40       1649.10        43.92 o
  12   2  13       2092.04       2075.95        60.07 o
  14   2  13       6377.06       6216.57       110.23 o
  16   2  13       3635.31       3705.97        88.08 o
  18   2  13       2535.38       2668.43        85.16 o
  20   2  13          1.50        -58.39        58.39 o
 -31   3  13         24.74        -76.77       122.52 o
 -29   3  13        853.40        935.32        72.51 o
 -27   3  13      11032.59      11959.71       289.88 o
 -25   3  13      30906.18      31062.65       341.67 o
 -23   3  13       5745.39       5553.29       139.48 o
 -21   3  13      15434.37      15453.58       209.87 o
 -19   3  13      12871.19      12692.76       142.09 o
 -17   3  13      30618.84      29940.77       180.61 o
 -15   3  13      67344.37      66771.30       285.97 o
 -13   3  13       2903.11       2961.61        60.73 o
 -11   3  13      66389.05      67307.12       318.25 o
  -9   3  13      15288.94      14616.38       131.95 o
  -7   3  13         10.49         -3.66        14.19 o
  -5   3  13      16794.34      17852.82       151.95 o
  -3   3  13        609.30        611.00        30.30 o
  -1   3  13      20586.11      20672.72       178.94 o
   1   3  13       6481.18       6603.43        71.42 o
   3   3  13      11584.55      11565.85       126.70 o
   5   3  13       2774.00       2648.19        77.10 o
   7   3  13      14339.43      13819.45       154.03 o
   9   3  13        737.29        770.49        35.51 o
  11   3  13      11481.86      11167.63       139.46 o
  13   3  13       3824.34       3704.96        89.01 o
  15   3  13      11989.10      12010.87       180.75 o
  17   3  13      16327.42      16662.53       250.00 o
  19   3  13       3794.92       3714.07       168.54 o
 -30   4  13          4.28        -55.70       160.64 o
 -28   4  13        923.54       1160.66        81.14 o
 -26   4  13       5354.29       5080.76       155.52 o
 -24   4  13        128.47        930.56       405.12 o
 -22   4  13        699.19        699.21        60.60 o
 -20   4  13       5108.95       5270.90       121.11 o
 -18   4  13       7241.84       7308.73       105.12 o
 -16   4  13      13870.58      13833.38       135.64 o
 -14   4  13       1008.69        902.86        37.92 o
 -12   4  13       1617.98       1537.09        45.59 o
 -10   4  13      45379.91      46039.41       235.22 o
  -8   4  13      74560.27      77005.92       414.37 o
  -6   4  13      40285.75      41293.07       255.08 o
  -4   4  13          8.16          1.26        16.90 o
  -2   4  13      34546.01      33241.77       194.59 o
   0   4  13      61382.67      62289.04       368.30 o
   2   4  13      31481.92      30524.98       363.05 o
   4   4  13       1850.80       1917.45        73.73 o
   6   4  13      12222.76      11851.75       163.62 o
   8   4  13      17343.66      17426.37       204.16 o
  10   4  13       9482.23       8949.10       146.36 o
  12   4  13       1953.82       2132.60        81.05 o
  14   4  13        611.38        602.53        47.77 o
  16   4  13       2368.07       2391.38        93.15 o
  18   4  13         30.68          7.72        51.85 o
  20   4  13        461.42        446.32       333.82 o
 -29   5  13       2525.77       2995.42       398.71 o
 -27   5  13       8544.21       8828.09       229.73 o
 -25   5  13      10166.50      10056.25       236.17 o
 -23   5  13        392.46        412.91        53.17 o
 -21   5  13        615.65        605.77        53.91 o
 -19   5  13      12195.38      12152.34       183.57 o
 -17   5  13      51662.70      51779.42       322.68 o
 -15   5  13       8131.89       8316.59       122.46 o
 -13   5  13        178.40        191.60        24.16 o
 -11   5  13        989.86        845.66        42.31 o
  -9   5  13       9764.75       9470.96       119.81 o
  -7   5  13       3610.47       3341.30        64.64 o
  -5   5  13        515.26        474.14        34.25 o
  -3   5  13         61.91        288.40        99.07 o
  -1   5  13        527.27        574.16        45.65 o
   1   5  13        293.11        707.06       194.47 o
   3   5  13       1220.22       1123.09        54.54 o
   5   5  13       2990.82       2837.44        89.73 o
   7   5  13       3917.72       3744.66       109.96 o
   9   5  13      14026.87      13921.89       215.76 o
  11   5  13        878.19        889.17        58.63 o
  13   5  13       1125.17       1031.01        68.40 o
  15   5  13        778.55        909.52        65.77 o
  17   5  13       3892.59       3643.12       151.09 o
  19   5  13       7855.20       7961.40       312.66 o
 -28   6  13        913.44       1096.65       239.82 o
 -26   6  13        919.10       1015.06       221.43 o
 -24   6  13        430.74        453.82        62.81 o
 -22   6  13        381.46        405.53        50.17 o
 -20   6  13        151.49        103.79        38.69 o
 -18   6  13         24.17        -15.13        37.38 o
 -16   6  13        290.17        251.86        31.93 o
 -14   6  13        393.85        353.97        35.14 o
 -12   6  13        890.62        859.37        40.54 o
 -10   6  13          8.15         16.28        22.15 o
  -8   6  13       4312.23       4460.89       103.64 o
  -6   6  13        109.26        107.17        26.16 o
  -4   6  13       1386.62       1279.92        56.54 o
  -2   6  13       2437.45       2374.43        73.71 o
   0   6  13       6259.23       6770.02       135.60 o
   2   6  13       2665.56       2832.91        95.65 o
   4   6  13         71.66        132.40        30.99 o
   6   6  13       2969.21       2942.75       104.33 o
   8   6  13       4761.87       4581.73       132.12 o
  10   6  13       5706.85       5598.60       142.07 o
  12   6  13       2698.12       2580.11       106.89 o
  14   6  13        193.50        203.48        41.06 o
  16   6  13       3521.44       3310.45       141.65 o
 -23   7  13         20.11        130.44        67.81 o
 -21   7  13        979.65       1042.59        86.75 o
 -19   7  13        892.19        937.28        77.56 o
 -17   7  13       3164.72       3096.38       116.53 o
 -15   7  13         59.62         53.79        28.66 o
 -13   7  13        585.33        601.80        47.92 o
 -11   7  13      11412.57      11615.41       197.20 o
  -9   7  13        244.59        177.04        34.73 o
  -7   7  13       6253.02       6374.15       134.53 o
  -5   7  13         23.54         26.43        32.14 o
  -3   7  13       3269.47       3302.47        99.27 o
  -1   7  13      15601.18      16232.01       222.02 o
   1   7  13       2320.90       2201.42       111.44 o
   3   7  13       1375.00       1776.31        77.73 o
   5   7  13         13.85          3.43        39.24 o
   7   7  13        943.15        884.88        68.20 o
   9   7  13       5770.40       6028.19       164.02 o
  11   7  13        286.30        292.00        42.63 o
  13   7  13        282.79        187.02        56.45 o
  15   7  13        301.49        287.49        86.27 o
 -20   8  13        565.19        657.07       101.97 o
 -18   8  13       1079.57       1094.18        93.45 o
 -16   8  13        273.82        203.81        50.73 o
 -14   8  13          0.99        -38.46        38.46 o
 -12   8  13          6.65         46.20        36.20 o
 -10   8  13         46.93         38.18        41.94 o
  -8   8  13       2696.73       2377.38       102.82 o
  -6   8  13        330.51        301.49        38.69 o
  -4   8  13        778.72        695.92        50.50 o
  -2   8  13       1660.53       1555.87        77.45 o
   0   8  13         85.08          2.20        41.42 o
   2   8  13         86.66          7.69        39.88 o
   4   8  13        869.81        819.47        62.50 o
   6   8  13        633.30        573.70        54.65 o
   8   8  13        621.87        701.75        65.36 o
  10   8  13         27.15          4.63        73.92 o
 -17   9  13       2683.15       2798.29       151.41 o
 -15   9  13          5.73        -24.82        52.98 o
 -13   9  13        166.69        212.03        47.62 o
 -11   9  13       1536.29       1462.60        89.13 o
  -9   9  13         15.36        -21.66        39.66 o
  -7   9  13       2734.61       2633.11       134.55 o
  -5   9  13        165.19         13.84        51.90 o
  -3   9  13        140.54         22.21        50.59 o
  -1   9  13       2273.10       2496.58       115.81 o
   1   9  13          0.04        -43.89        43.89 o
   3   9  13        850.54        765.86        61.26 o
   5   9  13        152.39        126.27        79.55 o
   7   9  13          1.51        -33.02       104.63 o
 -12  10  13          2.28         77.53       166.80 o
 -10  10  13       1228.10       1381.69       377.60 o
  -8  10  13       1351.49       1140.64       187.32 o
  -6  10  13       1414.71       1553.86       208.01 o
  -4  10  13       1086.89       1186.90       196.36 o
  -2  10  13          6.80        105.92       125.69 o
   0  10  13        874.06        593.99       169.47 o
   2  10  13        722.06        845.90       221.38 o
 -32   0  14         42.97       -149.70       149.70 o
 -30   0  14        710.57        562.22        76.56 o
 -28   0  14       1622.29       1775.65       117.11 o
 -26   0  14       5570.87       5477.92       205.58 o
 -24   0  14      28368.67      27568.39       436.48 o
 -22   0  14       7508.61       7745.94       220.20 o
 -20   0  14       2145.66       2172.84       128.54 o
 -18   0  14       2549.77       2489.10        90.99 o
 -16   0  14       2160.88       2089.80        57.65 o
 -14   0  14      22377.32      22144.29       165.59 o
 -12   0  14       3611.50       3591.86        73.36 o
 -10   0  14       4410.73       4808.36       116.90 o
  -8   0  14         35.17         93.83        21.02 o
  -6   0  14        586.94        574.69        32.69 o
  -4   0  14      34595.97      40098.04       267.48 o
  -2   0  14       2939.45       2592.95        85.87 o
   0   0  14        598.49        863.01        41.35 o
   2   0  14      26149.48      26219.04       243.98 o
   4   0  14       8729.43       8328.82       105.46 o
   6   0  14         16.32          9.97        11.84 o
   8   0  14       6155.15       5886.69        96.06 o
  10   0  14         67.65         71.32        17.22 o
  12   0  14      42304.16      42091.07       331.48 o
  14   0  14      13314.77      13409.45       221.17 o
  16   0  14        521.77        514.87        88.77 o
  18   0  14          7.28         12.83        46.56 o
  20   0  14       4714.55       4407.27       263.01 o
  22   0  14      15281.71      13995.36       596.15 o
 -31   1  14        131.75         65.46       100.34 o
 -29   1  14         11.64         42.34        39.38 o
 -27   1  14        169.92        129.79        35.14 o
 -25   1  14        279.54        423.66        54.88 o
 -23   1  14         28.96         65.63        35.88 o
 -21   1  14       2807.86       2786.99        92.91 o
 -19   1  14       2814.36       2695.59        76.00 o
 -17   1  14       5297.58       5086.60        58.50 o
 -15   1  14       1043.72       1062.63        30.25 o
 -13   1  14      18250.65      17918.46       121.50 o
 -11   1  14       8586.24       8150.88        96.15 o
  -9   1  14        159.68        138.63        16.76 o
  -7   1  14      24697.11      27211.29       516.37 o
  -5   1  14      16968.81      17223.32       109.44 o
  -3   1  14       5901.38       5439.38       110.46 o
  -1   1  14       3878.31       3827.91       214.37 o
   1   1  14       5429.86       6358.81       460.44 o
   3   1  14      20523.49      20035.93       428.05 o
   5   1  14      18641.65      18430.15       113.70 o
   7   1  14        518.85        442.01        17.50 o
   9   1  14       2812.77       2607.26        51.14 o
  11   1  14         25.17         31.90        16.99 o
  13   1  14        454.59        448.19        32.64 o
  15   1  14        168.03        202.52        28.29 o
  17   1  14          5.50         33.49        27.91 o
  19   1  14         23.57         39.33        39.15 o
  21   1  14        826.27        856.05       113.06 o
 -32   2  14       7411.37       7236.71       566.85 o
 -30   2  14       1034.89        918.28        63.03 o
 -28   2  14         25.08         -5.75        38.80 o
 -24   2  14        727.92       2203.62       274.57 o
 -22   2  14       8973.90       9784.05       499.36 o
 -20   2  14          2.93        -23.53        23.53 o
 -18   2  14       2222.19       2079.79        50.13 o
 -16   2  14      25043.24      24163.03       147.85 o
 -14   2  14       8511.78       8064.90        87.80 o
 -12   2  14        465.03        431.20        25.39 o
 -10   2  14        768.78        808.74        31.69 o
  -8   2  14       3437.99       3425.89        57.61 o
  -6   2  14      27426.02      29341.39       249.69 o
  -4   2  14     125174.16     129284.34      1039.99 o
  -2   2  14          5.58         10.93         9.29 o
   0   2  14         22.41         47.03        15.00 o
   2   2  14        932.99        746.99        22.95 o
   4   2  14      18003.06      17688.90       164.75 o
   6   2  14      28610.54      27580.29       202.29 o
   8   2  14        272.45        261.26        26.27 o
  10   2  14        857.68        756.55        37.30 o
  12   2  14        294.57        315.72        30.23 o
  14   2  14       8905.77       8840.32       139.46 o
  16   2  14       1303.11       1449.85        59.76 o
  18   2  14       1297.64       1402.36        73.16 o
  20   2  14        266.42        266.86       132.70 o
 -31   3  14       5802.62       5687.16       501.73 o
 -29   3  14       3250.48       3408.59       124.68 o
 -27   3  14         24.48        111.60        53.59 o
 -25   3  14       6689.89       6688.46       161.28 o
 -23   3  14       4047.16       4230.19       122.88 o
 -21   3  14      23602.02      22968.00       255.90 o
 -19   3  14       1839.68       1816.67        55.91 o
 -17   3  14       6102.63       5560.91        82.66 o
 -15   3  14      32602.58      31641.87       195.32 o
 -13   3  14      10491.29      10191.44       113.12 o
 -11   3  14       5531.29       5325.18        80.21 o
  -9   3  14       1896.29       1821.53        48.33 o
  -7   3  14         23.27         -8.85        13.33 o
  -5   3  14       1512.61       1730.39        42.65 o
  -3   3  14        875.56       1014.84        27.96 o
  -1   3  14       2464.89       2197.69        36.79 o
   1   3  14       2856.53       2811.06        47.02 o
   3   3  14       2626.16       2414.04        52.92 o
   5   3  14       2874.49       2590.87        71.21 o
   7   3  14       5064.75       4860.81        92.51 o
   9   3  14        626.25        524.82        35.37 o
  11   3  14       1676.50       1600.92        60.66 o
  13   3  14       3715.44       3657.19        94.95 o
  15   3  14        705.54        676.08        54.01 o
  17   3  14       1802.43       1853.99        86.31 o
  19   3  14       1207.17       1095.81       117.14 o
 -30   4  14         95.28        200.23       159.39 o
 -28   4  14         13.30        109.98        61.45 o
 -26   4  14       5000.70       5840.38       497.23 o
 -24   4  14        846.00       1337.14       213.50 o
 -22   4  14       1138.11       1294.84       140.12 o
 -20   4  14       4435.20       4686.79       118.05 o
 -18   4  14       1074.43       1164.55        44.62 o
 -16   4  14        523.49        570.21        29.73 o
 -14   4  14        461.03        512.74        32.34 o
 -12   4  14       7282.63       7235.45        97.98 o
 -10   4  14       1363.89       1596.60        51.38 o
  -8   4  14       5376.40       5936.50        87.00 o
  -6   4  14       8841.72       8834.35        99.03 o
  -4   4  14       6953.75       6971.17        98.75 o
  -2   4  14       4580.95       4697.35       135.57 o
   0   4  14        145.63        229.18        22.84 o
   2   4  14      16363.33      16225.63       192.94 o
   4   4  14        459.00        543.07        45.99 o
   6   4  14          1.65        -26.03        26.03 o
   8   4  14       1057.49       1035.38        55.02 o
  10   4  14        286.45        334.07        34.28 o
  12   4  14       7298.06       7018.52       156.35 o
  14   4  14       1428.45       1328.02        73.50 o
  16   4  14       4132.01       4032.67       128.90 o
  18   4  14         14.56         21.19        50.34 o
 -29   5  14         39.00       -169.21       185.81 o
 -27   5  14        276.11        294.87        57.28 o
 -25   5  14        487.11        351.64        55.49 o
 -23   5  14        336.75        368.66        47.36 o
 -21   5  14        262.34        205.96        36.31 o
 -19   5  14       5144.58       5144.01       108.54 o
 -17   5  14      13937.26      13747.76       162.41 o
 -15   5  14       2519.37       2518.38        63.91 o
 -13   5  14        690.90        652.65        36.28 o
 -11   5  14       1779.40       1935.36        59.73 o
  -9   5  14       4005.13       4183.10        80.61 o
  -7   5  14       1653.96       1487.72        40.96 o
  -5   5  14        905.72        908.42        45.34 o
  -3   5  14       1238.80       1294.50        52.25 o
  -1   5  14         77.50         69.20        21.95 o
   1   5  14         30.13        225.57        54.84 o
   3   5  14       5487.34       5255.28       114.85 o
   5   5  14       2265.54       2346.68        88.56 o
   7   5  14       1413.32       1311.24        68.33 o
   9   5  14        121.75         48.39        34.23 o
  11   5  14        732.18        662.53        57.25 o
  13   5  14        442.61        436.87        46.99 o
  15   5  14        617.94        644.43        59.19 o
  17   5  14         65.26        -41.63        51.32 o
 -26   6  14       3114.48       3200.69       268.43 o
 -24   6  14       1388.08       1445.07        89.81 o
 -22   6  14         39.11         25.64        38.38 o
 -20   6  14       3812.05       3853.51       130.45 o
 -18   6  14      18690.11      19221.73       241.64 o
 -16   6  14       1888.54       2064.95        75.80 o
 -14   6  14        133.53        113.26        35.07 o
 -12   6  14         94.42         95.00        26.23 o
 -10   6  14        476.54        397.74        32.76 o
  -8   6  14          8.06         97.00        26.00 o
  -6   6  14       4319.19       4295.56       101.02 o
  -4   6  14        120.77        106.02        26.13 o
  -2   6  14       4209.43       4297.21        99.48 o
   0   6  14       1048.52        999.29        74.23 o
   2   6  14        708.17        794.32        66.27 o
   4   6  14        532.65        616.82        43.41 o
   6   6  14          3.79         25.58        34.87 o
   8   6  14      12533.71      12313.51       218.09 o
  10   6  14       1818.82       1936.77        96.88 o
  12   6  14       1847.83       1883.57        95.06 o
  14   6  14         95.08         87.93        48.72 o
  16   6  14        708.11        712.22        84.85 o
 -23   7  14        684.33        572.38        98.15 o
 -21   7  14       1319.83       1175.75        92.53 o
 -19   7  14       4922.51       4864.63       175.35 o
 -17   7  14       1547.41       1647.51        87.14 o
 -15   7  14        537.56        480.78        44.89 o
 -13   7  14         17.32          9.44        29.97 o
 -11   7  14       3807.33       3660.53       106.63 o
  -9   7  14       8221.42       8046.57       165.73 o
  -7   7  14       5113.51       5137.78       118.59 o
  -5   7  14       3106.37       3185.99        97.74 o
  -3   7  14       1319.03       1505.84        73.78 o
  -1   7  14      11950.73      14102.30       708.20 o
   1   7  14       3266.22       3326.67       137.33 o
   3   7  14       1754.17       1846.84        82.25 o
   5   7  14       7999.92       7942.95       170.49 o
   7   7  14       2206.21       2311.24       103.56 o
   9   7  14       1426.45       1452.37        84.46 o
  11   7  14       1491.95       1361.52        84.55 o
  13   7  14        486.28        566.85        85.83 o
 -20   8  14       1711.30       2080.87       172.21 o
 -18   8  14          0.33        -43.32        47.01 o
 -16   8  14        229.58        231.35        45.45 o
 -14   8  14        416.17        395.99        45.25 o
 -12   8  14      11061.02      11045.33       219.38 o
 -10   8  14       3477.68       3578.54       126.14 o
  -8   8  14       1063.48        990.02        65.38 o
  -6   8  14        599.54        697.00        57.56 o
  -4   8  14        218.94        347.01        52.93 o
  -2   8  14       6641.50       6703.24       158.30 o
   0   8  14       3862.35       3744.58       127.42 o
   2   8  14        162.47         76.11        40.57 o
   4   8  14        294.25        240.24        46.18 o
   6   8  14       1045.61       1056.58        80.48 o
   8   8  14       1254.32       1209.20       104.43 o
 -19   9  14        833.17        782.92       271.37 o
 -17   9  14       1500.37       1660.83       147.78 o
 -15   9  14       2084.38       2106.01       134.34 o
 -13   9  14       1112.94       1117.49        89.26 o
 -11   9  14          8.51        -25.26        42.39 o
  -9   9  14        281.47        191.70        45.86 o
  -7   9  14       2550.21       2475.35       144.08 o
  -5   9  14       2633.31       2460.39       136.75 o
  -3   9  14       1795.65       1811.55       105.69 o
  -1   9  14        251.85        186.76        49.49 o
   1   9  14          1.49         -3.34        54.74 o
   3   9  14        723.30        783.38        91.79 o
   5   9  14       1807.40       1725.48       203.44 o
   7   9  14       2607.24       2745.90       220.56 o
 -10  10  14        386.17        345.15       195.99 o
  -8  10  14       3402.37       3416.17       305.73 o
  -6  10  14       1166.03       1261.39       182.28 o
  -4  10  14          3.88         78.02       138.95 o
  -2  10  14         54.25         33.25       126.89 o
 -31   1  15         58.62         28.75        76.45 o
 -29   1  15       2792.99       2935.07       110.93 o
 -27   1  15         38.95          2.89        32.13 o
 -25   1  15       8752.26       8751.79       163.93 o
 -23   1  15       3217.31       3263.02       101.50 o
 -21   1  15        731.00        833.65        54.57 o
 -19   1  15      20304.08      19937.56       185.18 o
 -17   1  15       6577.70       6261.72        87.24 o
 -15   1  15      22660.18      22091.60       141.21 o
 -13   1  15       3961.34       4103.80        72.60 o
 -11   1  15       2596.24       2603.97        59.02 o
  -9   1  15      37735.02      38703.61       207.37 o
  -7   1  15       1291.57       1218.41        33.72 o
  -5   1  15      23807.03      23131.83       172.01 o
  -3   1  15         12.76          7.90        13.39 o
  -1   1  15       2433.01       2267.44       142.79 o
   1   1  15      33117.62      54499.94      1271.89 o
   3   1  15       6343.30       6423.57       107.21 o
   5   1  15        150.11        116.12        11.38 o
   7   1  15       1188.18       1111.28        39.03 o
   9   1  15          3.74         29.02        18.64 o
  11   1  15      29119.16      29121.13       296.09 o
  13   1  15       5194.00       5293.33       109.35 o
  15   1  15          0.16         20.88        27.51 o
  17   1  15         91.92         59.61        29.45 o
  19   1  15         31.49         41.36        43.68 o
 -30   2  15       3108.17       3117.90       108.85 o
 -28   2  15        639.77       1131.34       166.25 o
 -26   2  15        110.22       1436.42       251.67 o
 -22   2  15        473.69        477.26        72.83 o
 -20   2  15         68.22         33.44        25.66 o
 -18   2  15        146.42        116.01        17.41 o
 -16   2  15        985.57        910.76        35.22 o
 -14   2  15        611.32        536.82        27.50 o
 -12   2  15      10179.01      10123.78       111.68 o
 -10   2  15          0.87        -15.47        15.47 o
  -8   2  15       6885.13       6429.72        80.02 o
  -6   2  15      41917.03      41137.16       331.78 o
  -4   2  15      30885.28      29585.02       192.20 o
  -2   2  15      25442.02      24700.72       272.19 o
   0   2  15        827.96        715.85        44.84 o
   2   2  15      10736.25      10612.09       115.12 o
   4   2  15      32929.54      32368.08       225.89 o
   6   2  15      24107.19      23195.57       218.56 o
   8   2  15      14204.04      13840.76       167.32 o
  10   2  15        406.77        411.34        31.36 o
  12   2  15       2505.78       2673.93        79.44 o
  14   2  15       5568.51       5443.62       114.46 o
  16   2  15       2217.71       2144.64        82.53 o
  18   2  15       1094.99       1089.12        80.29 o
 -31   3  15       3261.30       3181.64       388.58 o
 -29   3  15       2459.39       2463.42       101.60 o
 -27   3  15       8566.51       9026.16       186.56 o
 -25   3  15       3519.08       3533.91       119.45 o
 -23   3  15       5263.52       5835.36       198.14 o
 -21   3  15      34686.46      34500.17       315.25 o
 -19   3  15       2329.12       2130.82        60.64 o
 -17   3  15       4120.22       3953.20        74.68 o
 -15   3  15       2280.41       2103.49        52.71 o
 -13   3  15      32578.23      32069.86       208.92 o
 -11   3  15      20417.07      20634.70       166.70 o
  -9   3  15       7575.82       8089.54       101.38 o
  -7   3  15       6472.84       6799.31        84.94 o
  -5   3  15       1063.33        986.29        34.40 o
  -3   3  15       9306.39       8867.47        79.05 o
  -1   3  15       1264.29       1242.52        31.83 o
   1   3  15       5975.08       5743.73        83.60 o
   3   3  15        574.01        601.69        32.96 o
   5   3  15      10079.55       9479.46       168.90 o
   7   3  15       7823.29       7446.78       131.97 o
   9   3  15        207.70        144.14        27.75 o
  11   3  15        190.28        168.68        27.54 o
  13   3  15       3494.91       3378.21       102.94 o
  15   3  15       7572.61       7414.39       177.57 o
  17   3  15       1033.66       1036.63        73.54 o
  19   3  15        131.00        201.81       141.60 o
 -30   4  15        276.13        162.82       322.43 o
 -28   4  15       1714.31       1623.08        97.79 o
 -26   4  15          5.85        -24.85        39.41 o
 -24   4  15       1037.08       1133.96        74.41 o
 -22   4  15        213.48        174.42        37.54 o
 -20   4  15       5620.05       5815.17       121.51 o
 -18   4  15       4064.25       4089.80        81.42 o
 -16   4  15       2535.32       2564.46        61.76 o
 -14   4  15       1045.00       1008.69        39.96 o
 -12   4  15        853.82        900.26        36.77 o
 -10   4  15       8595.14       8925.37       106.08 o
  -8   4  15       5821.80       6396.40        89.48 o
  -6   4  15         37.09         40.25        20.97 o
  -4   4  15      14378.73      14622.35       142.35 o
  -2   4  15       3158.24       3195.78        64.21 o
   0   4  15       4196.24       4100.08       105.68 o
   2   4  15      13699.05      13292.61       176.19 o
   4   4  15      13016.19      12749.10       176.16 o
   6   4  15       1383.54       1294.60        58.56 o
   8   4  15        266.72        276.25        31.94 o
  10   4  15        138.30         98.87        29.00 o
  12   4  15       1615.57       1634.98        80.19 o
  14   4  15       3309.06       3128.90       120.03 o
  16   4  15        440.53        443.03        66.87 o
  18   4  15       2962.81       2932.51       267.87 o
 -29   5  15       8480.33       9395.25       662.86 o
 -27   5  15       4832.34       5141.79       202.89 o
 -25   5  15         42.39        143.38        47.16 o
 -23   5  15        230.59        155.00        52.55 o
 -21   5  15       1605.95       1463.66        74.90 o
 -19   5  15      12853.36      12865.55       170.66 o
 -17   5  15       3676.80       3604.47        85.07 o
 -15   5  15       2213.95       2305.47        68.81 o
 -13   5  15       3028.02       2810.55        71.45 o
 -11   5  15       3645.47       3430.34        76.58 o
  -9   5  15       1226.07       1355.16        46.81 o
  -7   5  15       2970.74       2941.02        73.25 o
  -5   5  15       6165.60       6248.92       112.89 o
  -3   5  15        731.99        726.01        39.09 o
  -1   5  15       9569.71       9238.49       136.64 o
   1   5  15        702.87        718.85        92.75 o
   3   5  15       3494.21       3323.39        98.37 o
   5   5  15       4027.29       3942.00       114.34 o
   7   5  15       3821.55       3576.26       111.47 o
   9   5  15       2272.15       2143.09        98.30 o
  11   5  15       2408.67       2318.06        97.71 o
  13   5  15         13.95         54.15        39.49 o
  15   5  15        408.85        421.17        54.11 o
  17   5  15       2057.45       1916.05       137.77 o
 -26   6  15       2133.17       1994.15       221.43 o
 -24   6  15        133.73         93.53        42.74 o
 -22   6  15        175.70         72.68        47.54 o
 -20   6  15        770.36        604.24        56.31 o
 -18   6  15       1125.97       1029.30        56.26 o
 -16   6  15       1013.45       1034.23        55.65 o
 -14   6  15         57.81         51.32        23.58 o
 -12   6  15        919.90        892.82        48.70 o
 -10   6  15       1972.24       1967.51        65.73 o
  -8   6  15        939.07        925.89        47.46 o
  -6   6  15       1253.09       1218.63        56.87 o
  -4   6  15       2829.27       2975.04        84.19 o
  -2   6  15       8619.48       8569.71       164.77 o
   0   6  15       9476.27       9865.25       171.54 o
   2   6  15        102.77         82.01        28.09 o
   4   6  15       4910.07       5071.19       115.80 o
   6   6  15       5006.97       4995.58       139.91 o
   8   6  15       3565.79       3498.89       130.56 o
  10   6  15       5276.23       5093.33       149.62 o
  12   6  15        202.57        237.93        43.58 o
  14   6  15       3624.91       3585.21       147.07 o
  16   6  15       2964.61       3232.87       275.70 o
 -23   7  15       1356.88       1399.85       154.86 o
 -21   7  15       2884.77       2926.45       142.69 o
 -19   7  15          1.92        -19.08        51.26 o
 -17   7  15        614.20        640.74        55.19 o
 -15   7  15       1663.17       1720.04        77.63 o
 -13   7  15      11469.64      11653.38       183.96 o
 -11   7  15      13686.41      14090.44       201.89 o
  -9   7  15       1766.53       1647.45        74.72 o
  -7   7  15        189.41        119.89        32.06 o
  -5   7  15          8.06         11.35        34.75 o
  -3   7  15      16720.84      17097.37       248.99 o
  -1   7  15      16793.87      17563.26       241.95 o
   1   7  15        739.24        783.14        56.47 o
   3   7  15         12.69        185.05        61.01 o
   5   7  15        243.97        183.33        42.82 o
   7   7  15       5416.15       5220.70       154.85 o
   9   7  15       5498.29       5542.17       174.16 o
  11   7  15        246.36         89.81        74.35 o
  13   7  15        120.95        266.59       117.45 o
 -22   8  15       2132.63       2542.34       403.94 o
 -20   8  15       5305.28       5180.92       252.87 o
 -18   8  15        909.68        829.09        69.75 o
 -16   8  15          2.05          7.00        41.41 o
 -14   8  15       1025.03        949.33        66.53 o
 -12   8  15       1582.61       1445.44        83.94 o
 -10   8  15        870.24        955.21        64.49 o
  -8   8  15        413.40        353.21        41.50 o
  -6   8  15        846.48        796.46        66.89 o
  -4   8  15        554.54        669.00        64.02 o
  -2   8  15        222.09        146.58        41.61 o
   0   8  15       1212.82       1374.18       126.50 o
   2   8  15       2297.50       2255.38       100.94 o
   4   8  15         12.64        -12.18        39.55 o
   6   8  15       2048.58       2135.13       110.03 o
   8   8  15       3710.37       3804.52       302.17 o
 -17   9  15       1624.41       1947.45       234.43 o
 -15   9  15        113.84        159.12        64.84 o
 -13   9  15       1523.15       1503.51        99.78 o
 -11   9  15          0.23        -38.75        47.53 o
  -9   9  15       4104.80       4143.83       157.28 o
  -7   9  15         26.54         -6.16        58.38 o
  -5   9  15       2935.13       2784.23       144.96 o
  -3   9  15        223.71        202.01        54.50 o
  -1   9  15        512.66        437.70        68.09 o
   1   9  15          0.76         -1.57        79.81 o
   3   9  15       1691.55       1800.82       173.91 o
   5   9  15       4202.91       4589.32       270.44 o
 -10  10  15        443.90        438.39       166.48 o
  -8  10  15       2562.32       2352.25       364.93 o
  -6  10  15       4797.41       4999.66       495.93 o
  -4  10  15       3997.77       3963.44       444.24 o
 -30   0  16       9583.07       9770.94       275.13 o
 -28   0  16       1904.63       1950.58       122.53 o
 -26   0  16      21812.21      23023.67       420.42 o
 -24   0  16      28006.66      28278.57       446.28 o
 -22   0  16       6117.81       5776.81       251.74 o
 -20   0  16      11679.46      10970.33       328.55 o
 -18   0  16      15876.53      15404.82       288.39 o
 -16   0  16      60647.05      59860.59       445.86 o
 -14   0  16       4516.24       4547.74       110.98 o
 -12   0  16       8267.05       7393.79       141.82 o
 -10   0  16       1012.76        972.00        52.43 o
  -8   0  16       7670.56       7656.03       139.24 o
  -6   0  16       2805.82       2952.47        75.96 o
  -4   0  16      10825.84      11939.78       167.88 o
  -2   0  16       2855.17       2723.76        69.65 o
   0   0  16      54731.20      56376.61       927.14 o
   2   0  16      51141.80      51899.40       607.90 o
   4   0  16      10733.71      10407.53       126.70 o
   6   0  16      10754.28      10627.98       142.27 o
   8   0  16      10370.55       9730.62       159.71 o
  10   0  16      87563.33      87352.08       556.88 o
  12   0  16      24744.50      24503.96       325.87 o
  14   0  16       4289.97       4012.59       170.43 o
  16   0  16        989.50       1135.58        97.05 o
  18   0  16       7612.50       7997.90       261.77 o
  20   0  16      15339.45      15244.61       644.65 o
 -31   1  16        172.70         76.60        92.06 o
 -29   1  16        465.83        282.40        44.03 o
 -27   1  16          4.58         92.90        37.20 o
 -25   1  16       1178.97       1404.27        75.90 o
 -23   1  16       6426.10       6172.94       138.56 o
 -21   1  16        156.45        127.08        42.18 o
 -19   1  16         33.98         16.41        17.32 o
 -17   1  16      22699.00      22190.62       176.15 o
 -15   1  16      58755.01      57625.84       306.28 o
 -13   1  16      13955.94      13249.44       143.20 o
 -11   1  16       1057.47       1020.44        37.43 o
  -9   1  16      41118.46      40482.15       210.31 o
  -7   1  16      90741.52      90778.60       492.25 o
  -5   1  16      93614.85      96930.05       849.13 o
  -3   1  16       1358.58       1452.61        42.63 o
  -1   1  16      25769.58      25556.55       264.21 o
   1   1  16      34196.42      51848.92      3841.05 o
   3   1  16      14440.44      15096.21       476.40 o
   5   1  16       1579.64       1497.29        52.35 o
   7   1  16       1016.09        895.67        42.42 o
   9   1  16       4089.55       3902.60        87.15 o
  11   1  16       3095.56       2881.09        79.46 o
  13   1  16        795.66        808.98        49.58 o
  15   1  16        992.04        994.28        58.39 o
  17   1  16         41.12         52.27        30.23 o
  19   1  16       1270.67       1255.11       102.97 o
 -32   2  16       6587.45       5950.63       584.79 o
 -30   2  16         27.60        -13.69        38.00 o
 -28   2  16        169.88        181.88        39.36 o
 -26   2  16        584.72        750.26        60.38 o
 -24   2  16       4963.04       5069.23       129.34 o
 -22   2  16       1970.45       2335.54       157.66 o
 -20   2  16       7809.39       7304.55       131.80 o
 -18   2  16      15680.28      15451.84       140.47 o
 -16   2  16       2540.63       2399.74        56.59 o
 -14   2  16        307.49        284.01        25.18 o
 -12   2  16       1079.96        977.54        37.33 o
 -10   2  16      45416.11      44902.10       233.38 o
  -8   2  16      15143.91      15848.76       134.13 o
  -6   2  16      43925.86      44289.25       210.59 o
  -4   2  16      35959.79      35688.50       265.03 o
  -2   2  16        407.56        294.58        22.35 o
   0   2  16       2318.59       2259.75        59.80 o
   2   2  16          5.83         11.92        13.70 o
   4   2  16      44045.18      42786.07       305.37 o
   6   2  16       8386.49       8188.64       141.37 o
   8   2  16       2932.26       3030.92        82.49 o
  10   2  16       1184.13       1202.43        53.51 o
  12   2  16        131.74        173.13        31.51 o
  14   2  16        744.61        752.04        47.97 o
  16   2  16       2082.68       2144.86        89.29 o
  18   2  16       5650.33       5497.70       184.06 o
 -31   3  16       1650.84       1643.55       289.23 o
 -29   3  16        641.16        693.23        60.05 o
 -27   3  16        289.56        405.30        86.99 o
 -25   3  16        117.39        173.48        39.51 o
 -23   3  16        678.13        727.94        53.36 o
 -21   3  16       4282.69       4235.65       112.51 o
 -19   3  16       3099.25       3112.15        74.15 o
 -17   3  16        992.99        995.36        40.49 o
 -15   3  16       4482.37       4254.66        77.77 o
 -13   3  16        441.33        500.64        31.21 o
 -11   3  16        427.56        376.86        25.61 o
  -9   3  16       1196.63       1260.26        43.93 o
  -7   3  16        165.06        189.38        40.74 o
  -5   3  16         16.00         -0.71        14.02 o
  -3   3  16       2595.78       2412.53        54.52 o
  -1   3  16      13151.54      13038.64       124.92 o
   1   3  16        657.59        600.10        28.72 o
   3   3  16        126.76         97.27        22.08 o
   5   3  16      28071.37      27635.87       291.98 o
   7   3  16      17708.93      17275.22       224.94 o
   9   3  16       4090.47       4268.86       103.88 o
  11   3  16        701.89        700.87        47.86 o
  13   3  16       2287.39       2379.08        94.85 o
  15   3  16       3655.07       3726.54       137.71 o
  17   3  16       2235.26       2180.55       116.38 o
  19   3  16        222.72        236.73       193.06 o
 -30   4  16        110.80        251.88       130.80 o
 -28   4  16       1879.78       2024.45       105.92 o
 -26   4  16       6542.29       6619.92       177.50 o
 -24   4  16          1.85         77.54        37.85 o
 -22   4  16        651.42        721.68        61.11 o
 -20   4  16        171.72        227.83        35.38 o
 -18   4  16         60.53         83.73        20.97 o
 -16   4  16       4599.25       4688.25        84.14 o
 -14   4  16        360.51        317.33        23.43 o
 -12   4  16         27.65         12.25        17.93 o
 -10   4  16        613.34        693.82        32.46 o
  -8   4  16       2497.86       2588.41        57.60 o
  -6   4  16       1561.46       1590.23        44.46 o
  -4   4  16       2278.49       2068.84        70.79 o
  -2   4  16       1931.43       2054.23        62.22 o
   0   4  16       7352.75       8262.37       483.50 o
   2   4  16          7.95         73.74        41.69 o
   4   4  16       3781.08       3637.67        94.94 o
   6   4  16          0.24         -8.97        31.40 o
   8   4  16       1078.40       1021.76        64.14 o
  10   4  16       4417.14       4300.97       116.76 o
  12   4  16        502.81        471.71        45.33 o
  14   4  16        803.37        833.93        64.46 o
  16   4  16         55.38         47.69        54.23 o
  18   4  16        195.13        210.05        83.66 o
 -29   5  16       2047.72       2254.10       334.93 o
 -27   5  16       1196.80       1066.16       107.26 o
 -25   5  16        644.25        680.69        62.82 o
 -23   5  16          0.24        -31.33        40.67 o
 -21   5  16        976.95        863.14        64.83 o
 -19   5  16       5411.78       5322.07       117.31 o
 -17   5  16       5583.19       5446.18       104.67 o
 -15   5  16       2811.82       2764.45        73.56 o
 -13   5  16       2304.36       2246.07        65.65 o
 -11   5  16       1534.37       1363.27        49.60 o
  -9   5  16        220.54        157.64        23.13 o
  -7   5  16        931.52       1025.82        45.97 o
  -5   5  16       4107.86       3980.62        95.93 o
  -3   5  16       1382.48       1497.31       102.81 o
  -1   5  16       7554.24       7522.70       138.28 o
   1   5  16        116.50        770.77       197.38 o
   3   5  16        947.67       1057.47        59.74 o
   5   5  16       1334.03       1211.29        66.21 o
   7   5  16        519.66        525.01        48.98 o
   9   5  16       1447.51       1304.96        74.81 o
  11   5  16         94.43         68.91        33.71 o
  13   5  16        618.30        518.74        59.86 o
  15   5  16       1169.78       1109.02        88.28 o
 -26   6  16        159.34        307.80       150.42 o
 -24   6  16        601.08        552.49        67.83 o
 -22   6  16       2085.10       1971.62       107.61 o
 -20   6  16        442.06        406.14        49.63 o
 -18   6  16          0.63          8.91        29.57 o
 -16   6  16        379.80        436.01        40.58 o
 -14   6  16        470.29        462.73        37.68 o
 -12   6  16       6304.42       6191.34       125.75 o
 -10   6  16       3095.09       2949.36        86.02 o
  -8   6  16       1664.70       1552.84        64.07 o
  -6   6  16        891.71        887.89        49.54 o
  -4   6  16       1067.63        994.57        56.31 o
  -2   6  16       5578.87       6031.92       135.40 o
   0   6  16         13.64          6.66        29.78 o
   2   6  16       1186.86       1157.56        60.35 o
   4   6  16       1620.26       1719.86        76.00 o
   6   6  16       1696.96       1452.38        85.01 o
   8   6  16       3027.72       3058.03       124.79 o
  10   6  16        145.73        155.54        41.15 o
  12   6  16        114.29         59.13        47.83 o
  14   6  16       1521.34       1529.33       139.21 o
 -23   7  16          1.46        407.37       137.73 o
 -21   7  16       1347.73       1250.00        97.86 o
 -19   7  16         23.01        -44.07        44.07 o
 -17   7  16        441.52        446.00        53.17 o
 -15   7  16        522.28        421.07        41.04 o
 -13   7  16        608.16        642.78        47.89 o
 -11   7  16         59.66         43.31        32.26 o
  -9   7  16        590.54        542.33        46.42 o
  -7   7  16       2560.43       2658.43        91.18 o
  -5   7  16       3326.85       3420.61       114.44 o
  -3   7  16       2102.89       2048.06        88.35 o
  -1   7  16         62.51         42.55        46.05 o
   1   7  16       2738.19       3713.47       338.82 o
   3   7  16       3986.19       4133.67       127.62 o
   5   7  16        934.72       1024.93        73.78 o
   7   7  16        343.99        270.73        45.82 o
   9   7  16        758.77        676.13        67.32 o
  11   7  16        189.39        199.77        88.37 o
 -22   8  16       6003.10       6355.10       586.98 o
 -20   8  16        168.91        155.81        67.71 o
 -18   8  16          0.20        -27.19        43.66 o
 -16   8  16          5.35         64.55        43.95 o
 -14   8  16       8096.12       8020.14       182.23 o
 -12   8  16      19311.37      19630.51       282.63 o
 -10   8  16        560.63        528.14        49.24 o
  -8   8  16          4.57        -28.35        43.08 o
  -6   8  16         94.35         87.40        63.12 o
  -4   8  16       7293.84       7737.29       194.08 o
  -2   8  16      24690.54      25673.10       328.24 o
   0   8  16       4987.96       4985.53       149.44 o
   2   8  16        160.66        252.21        45.96 o
   4   8  16       1622.66       1630.20        94.04 o
   6   8  16        401.58        392.69       101.82 o
 -17   9  16       3480.14       3878.84       259.07 o
 -15   9  16       1425.57       1380.00       113.63 o
 -13   9  16         41.41        -50.54        50.54 o
 -11   9  16        842.48        625.83        95.29 o
  -9   9  16       2467.65       2536.67       131.96 o
  -7   9  16       2494.19       2618.87       140.77 o
  -5   9  16       3987.18       4163.35       164.51 o
  -3   9  16       1378.21       1322.25       116.89 o
  -1   9  16        377.86        290.34       155.42 o
   1   9  16        986.48        892.52       204.76 o
   3   9  16       2420.40       2268.83       190.99 o
 -33   1  17        378.99        567.97       236.78 o
 -31   1  17       2831.37       2489.36       339.42 o
 -29   1  17        290.25        263.89        40.73 o
 -27   1  17       9722.62       9933.22       184.50 o
 -25   1  17       8552.02       8353.14       176.80 o
 -23   1  17       2111.17       1882.36        83.01 o
 -21   1  17       4656.65       4711.90       136.61 o
 -19   1  17       2519.69       2461.43        63.28 o
 -17   1  17      45180.04      44569.25       268.23 o
 -15   1  17       5314.37       4932.13        88.02 o
 -13   1  17        230.53        193.58        22.84 o
 -11   1  17       7217.50       6640.94        94.70 o
  -9   1  17       8164.79       8231.64        97.95 o
  -7   1  17      10900.62      11499.32       101.69 o
  -5   1  17       1828.25       1961.95        41.30 o
  -3   1  17        367.36        467.95        29.56 o
  -1   1  17      24830.15      25000.75       272.82 o
   1   1  17      12452.99      12383.13       155.14 o
   3   1  17          1.37         48.65        29.83 o
   5   1  17       3556.66       3368.21        75.30 o
   7   1  17        240.04        237.31        27.44 o
   9   1  17      13759.21      13557.89       160.73 o
  11   1  17       7357.86       7219.53       132.27 o
  13   1  17       2036.46       2012.96        78.46 o
  15   1  17        765.47        715.64        52.28 o
  17   1  17        179.92        174.09        36.84 o
  19   1  17       1603.12       2003.39       224.89 o
 -30   2  17       1470.87       1503.99        92.22 o
 -28   2  17        672.73        685.47        59.22 o
 -26   2  17       1047.06        948.32        61.29 o
 -22   2  17        201.67        272.78        63.12 o
 -20   2  17      10284.22      10083.80       156.78 o
 -18   2  17       9240.30       9083.92       111.19 o
 -16   2  17      20883.58      20093.27       157.44 o
 -14   2  17        433.61        375.80        25.91 o
 -12   2  17       8090.52       7991.51       103.74 o
 -10   2  17      14143.01      14596.46       135.30 o
  -8   2  17      43021.27      43936.07       290.01 o
  -6   2  17      57488.54      58934.65       350.24 o
  -4   2  17       6874.51       6682.64        82.90 o
  -2   2  17       3254.57       3212.56        81.91 o
   0   2  17      17239.85      18073.33       184.87 o
   2   2  17       6667.72       6684.12       115.65 o
   4   2  17      16277.02      15686.14       227.58 o
   6   2  17       3890.54       3725.57        98.90 o
   8   2  17        539.41        554.26        38.48 o
  10   2  17        406.08        338.98        35.41 o
  12   2  17         25.44         10.52        32.33 o
  14   2  17         37.52         44.16        29.94 o
  16   2  17       1809.85       1651.57        83.50 o
  18   2  17        445.31        350.13        85.13 o
 -29   3  17         43.97        151.34        49.57 o
 -27   3  17        484.91        673.23        66.76 o
 -25   3  17        350.61        739.12       119.60 o
 -23   3  17       4316.17       4431.22       121.79 o
 -21   3  17       3490.67       3455.32       113.93 o
 -19   3  17       4361.70       4256.07        93.54 o
 -17   3  17         30.33         31.77        18.00 o
 -15   3  17       6954.62       6779.36        99.37 o
 -13   3  17       6831.52       6911.53       102.66 o
 -11   3  17       4047.40       4091.68        77.82 o
  -9   3  17       9857.24       9985.81       115.11 o
  -7   3  17       3319.85       3572.29        70.18 o
  -5   3  17        116.28         92.52        15.01 o
  -3   3  17      11631.33      11731.38       133.06 o
  -1   3  17        373.29        387.91        24.45 o
   1   3  17        132.75         73.76        16.61 o
   3   3  17       1085.46       1073.02        55.64 o
   5   3  17       1398.94       1327.31        81.54 o
   7   3  17       6646.44       6646.08       134.99 o
   9   3  17        413.88        449.91        38.12 o
  11   3  17       1284.13       1274.01        66.20 o
  13   3  17        349.39        341.88        43.50 o
  15   3  17        653.60        588.93        61.87 o
  17   3  17       2783.61       3186.62       154.79 o
 -30   4  17         15.32        204.16       154.34 o
 -28   4  17          1.82         74.36        51.01 o
 -26   4  17       4058.06       4080.40       237.07 o
 -24   4  17       1866.22       1882.64        89.21 o
 -22   4  17        871.12        871.89        62.81 o
 -20   4  17        979.40        912.54        53.96 o
 -18   4  17       1347.61       1307.96        51.14 o
 -16   4  17        133.98        148.30        21.48 o
 -14   4  17       6353.67       5920.38        94.26 o
 -12   4  17      10650.63      10416.26       120.89 o
 -10   4  17       1093.45        915.07        36.48 o
  -8   4  17        341.53        287.43        21.71 o
  -6   4  17          4.54          4.06        15.70 o
  -4   4  17        486.84        528.74        33.63 o
  -2   4  17       5449.51       5368.92       146.66 o
   0   4  17       2627.68       2708.14        81.46 o
   2   4  17        833.06       1118.73       127.70 o
   4   4  17         16.91          7.29        35.41 o
   6   4  17        945.26        937.83        58.77 o
   8   4  17       2292.65       2205.16        88.96 o
  10   4  17       1717.49       1712.04        81.80 o
  12   4  17        132.64        132.82        47.48 o
  14   4  17        360.46        379.61        54.02 o
  16   4  17         87.87         61.28        79.97 o
 -29   5  17        485.12        375.59       194.47 o
 -27   5  17        435.43        562.34        90.72 o
 -25   5  17        592.80        498.92        59.35 o
 -23   5  17       3004.41       2814.38       115.08 o
 -21   5  17          5.23          9.71        36.41 o
 -19   5  17       1573.86       1455.20        64.88 o
 -17   5  17       1055.42       1139.17        51.31 o
 -15   5  17       3219.83       3132.45        79.28 o
 -13   5  17        180.90        148.69        22.01 o
 -11   5  17        264.47        281.36        29.43 o
  -9   5  17       2011.59       1769.98        60.70 o
  -7   5  17       5299.00       5370.67       105.35 o
  -5   5  17       6476.66       6433.96       121.52 o
  -3   5  17         31.11        210.33        63.18 o
  -1   5  17       2379.12       2405.66        81.08 o
   1   5  17        500.34        537.05        42.25 o
   3   5  17       8544.15       8570.32       176.02 o
   5   5  17       1395.39       1405.76        78.80 o
   7   5  17          0.67        -38.23        38.23 o
   9   5  17        587.90        559.94        53.76 o
  11   5  17        292.92        310.74        45.28 o
  13   5  17       1655.14       1656.19       107.24 o
  15   5  17       1249.50       1044.84       117.31 o
 -26   6  17        139.22        213.89       153.54 o
 -24   6  17        264.57        294.91        59.24 o
 -22   6  17         12.85        -15.33        42.44 o
 -20   6  17        255.79        284.98        44.78 o
 -18   6  17       1378.26       1383.25        66.38 o
 -16   6  17         99.90         55.87        26.79 o
 -14   6  17        112.69         89.25        28.97 o
 -12   6  17        118.58        176.34        29.48 o
 -10   6  17        182.35        128.16        25.26 o
  -8   6  17       1270.83       1322.53        61.21 o
  -6   6  17        182.46        233.36        34.78 o
  -4   6  17       1277.47       1342.31        71.54 o
  -2   6  17        337.86        355.17        37.57 o
   0   6  17        341.08        285.47        36.10 o
   2   6  17        635.28        741.61        60.87 o
   4   6  17       4436.03       4407.74       144.13 o
   6   6  17       1918.48       2009.96       102.72 o
   8   6  17       1407.25       1443.94        88.33 o
  10   6  17         59.72         88.12        42.62 o
  12   6  17       2765.94       2871.74       168.07 o
 -23   7  17       9180.03       9788.41       347.18 o
 -21   7  17       2273.38       2261.96       125.56 o
 -19   7  17       1133.51       1026.64        91.65 o
 -17   7  17       1440.02       1435.43        78.70 o
 -15   7  17       4117.41       4224.54       115.57 o
 -13   7  17      23772.23      24595.40       271.46 o
 -11   7  17       6935.96       6900.10       153.10 o
  -9   7  17        791.15        723.87        52.18 o
  -7   7  17         39.15        -20.94        35.93 o
  -5   7  17      11033.25      11541.38       209.61 o
  -3   7  17      26733.75      27690.31       309.28 o
  -1   7  17       4218.70       4566.37       128.40 o
   1   7  17        179.45        136.70        41.33 o
   3   7  17        123.31        123.19        40.65 o
   5   7  17        655.50        540.56        63.63 o
   7   7  17       3858.61       3883.71       146.42 o
   9   7  17        580.87        526.34       110.07 o
  11   7  17         97.19        294.49       143.90 o
 -22   8  17       4764.33       5482.73       552.97 o
 -20   8  17       3661.21       3541.72       205.90 o
 -18   8  17        488.36        385.69        76.27 o
 -16   8  17       1296.03       1390.75        90.04 o
 -14   8  17       5276.14       5241.97       149.47 o
 -12   8  17        634.29        721.83        60.82 o
 -10   8  17       1667.58       1573.04        92.31 o
  -8   8  17       4238.70       4516.27       150.69 o
  -6   8  17        262.55        287.84        71.88 o
  -4   8  17         85.32         77.56        50.61 o
  -2   8  17        699.83        724.18        64.36 o
   0   8  17       2046.62       2317.44       115.55 o
   2   8  17        251.50        180.04        53.68 o
   4   8  17       2088.92       2445.56       238.15 o
   6   8  17       6176.87       6133.43       377.48 o
 -15   9  17        736.28        628.36       104.69 o
 -13   9  17        453.56        316.99        88.43 o
 -11   9  17       2800.14       2879.74       152.84 o
  -9   9  17       1065.11       1041.11       110.15 o
  -7   9  17       3331.14       3724.40       217.30 o
  -5   9  17       2681.17       2725.28       168.04 o
  -3   9  17         98.03        -31.20       164.97 o
  -1   9  17          0.06        274.36       180.77 o
   1   9  17       1196.17       1257.29       186.20 o
   3   9  17       9772.33       9290.49       657.06 o
 -30   0  18        953.81        748.01        84.15 o
 -28   0  18      24206.76      24093.54       457.83 o
 -26   0  18      21077.13      21799.68       415.11 o
 -24   0  18       1547.01       1679.40       130.03 o
 -22   0  18         91.46         26.59        57.19 o
 -20   0  18       3240.15       3314.99       216.27 o
 -18   0  18      13289.15      13115.28       233.35 o
 -16   0  18      21277.13      20751.05       296.35 o
 -14   0  18      24525.93      23588.28       269.65 o
 -12   0  18       1572.89       1581.61        71.58 o
 -10   0  18      28572.30      28122.96       290.38 o
  -8   0  18      12261.42      12507.70       171.38 o
  -6   0  18       1981.27       2004.71        58.64 o
  -4   0  18       8194.91       8075.07       166.58 o
  -2   0  18      27956.83      29055.00       233.91 o
   0   0  18      35115.97      35632.74       512.85 o
   2   0  18       3301.86       3216.24       120.25 o
   4   0  18       1820.87       1728.04        88.57 o
   6   0  18       1357.61       1243.43        69.86 o
   8   0  18      18344.15      18313.05       262.40 o
  10   0  18      13150.88      12547.01       241.63 o
  12   0  18       4168.87       3885.58       155.22 o
  14   0  18      11542.08      11236.01       296.03 o
  16   0  18       1254.12       1199.92       120.48 o
  18   0  18        897.83        906.25       105.01 o
 -33   1  18        205.17        257.76       182.78 o
 -31   1  18          9.15       -165.37       165.37 o
 -29   1  18          2.93         47.01        53.45 o
 -27   1  18        299.88        457.26        74.62 o
 -25   1  18       2020.38       2377.04        98.58 o
 -23   1  18       2334.34       2448.25       169.22 o
 -21   1  18        664.28        743.52        65.76 o
 -19   1  18      47454.88      46431.24       280.64 o
 -17   1  18      35590.57      34354.07       243.91 o
 -15   1  18      12421.96      11976.09       140.27 o
 -13   1  18       3230.56       2920.10        72.29 o
 -11   1  18      17421.68      17312.23       161.44 o
  -9   1  18      52228.76      52520.73       252.86 o
  -7   1  18      52817.46      52732.73       383.13 o
  -5   1  18         33.41         34.78        10.32 o
  -3   1  18      18387.64      19222.56       506.69 o
  -1   1  18      14986.30      15983.66       188.20 o
   1   1  18       1722.20       2180.11       150.39 o
   3   1  18       7095.76       7712.47       334.76 o
   5   1  18       3925.14       3824.91        93.52 o
   7   1  18       5850.03       5737.68       121.05 o
   9   1  18        228.77        189.76        30.83 o
  11   1  18       1858.53       1777.86        73.37 o
  13   1  18        777.51        738.85        52.77 o
  15   1  18         45.65         30.06        39.71 o
  17   1  18        152.39        134.90        45.25 o
 -30   2  18       3918.63       3643.71       172.65 o
 -28   2  18       2579.35       2663.68       114.04 o
 -26   2  18       4894.25       5496.77       142.01 o
 -24   2  18       2577.80       2952.26       133.10 o
 -22   2  18      12109.49      11932.16       200.66 o
 -20   2  18      34300.10      33985.65       290.41 o
 -18   2  18       3073.00       2948.75        66.33 o
 -16   2  18       1047.70        909.83        35.75 o
 -14   2  18         21.07         26.27        18.09 o
 -12   2  18      27336.87      27095.63       194.65 o
 -10   2  18      14726.74      14901.22       144.73 o
  -8   2  18       4686.52       4651.27        75.98 o
  -6   2  18      38565.62      38974.93       230.17 o
  -4   2  18        182.73        172.39        21.70 o
  -2   2  18       2731.11       2815.29        83.32 o
   0   2  18        158.53        200.03        42.96 o
   2   2  18       7388.25       7590.71       154.10 o
   4   2  18        886.82        887.69        60.54 o
   6   2  18       8982.35       9070.59       155.57 o
   8   2  18       3730.36       3657.99        96.89 o
  10   2  18         23.24         63.94        30.57 o
  12   2  18         25.52        -29.56        29.56 o
  14   2  18       4810.75       4664.47       123.31 o
  16   2  18      11686.66      11784.21       238.54 o
  18   2  18       1367.73       1646.44       205.59 o
 -29   3  18       4135.54       4261.84       151.70 o
 -27   3  18       3918.56       4113.86       131.65 o
 -25   3  18       1353.80       1385.21        78.02 o
 -23   3  18       1268.71       1061.72        67.10 o
 -21   3  18       1256.81       1152.24        64.11 o
 -19   3  18        164.92        161.83        27.23 o
 -17   3  18       1372.57       1340.27        46.20 o
 -15   3  18        105.89         83.53        21.32 o
 -13   3  18        332.23        281.21        24.30 o
 -11   3  18      13663.09      13898.76       142.77 o
  -9   3  18       5366.93       5465.40        86.51 o
  -7   3  18          0.61        -16.13        16.13 o
  -5   3  18      14222.16      14264.38       156.40 o
  -3   3  18       8299.74       8432.33       158.86 o
  -1   3  18      23485.85      23451.75       213.51 o
   1   3  18       2246.34       2321.89        83.75 o
   3   3  18       1010.57        881.76        60.63 o
   5   3  18      12494.28      12225.42       220.67 o
   7   3  18      14063.38      13644.47       196.20 o
   9   3  18       6049.15       5912.92       135.80 o
  11   3  18        729.46        827.64        63.30 o
  13   3  18         43.11         25.79        44.72 o
  15   3  18       1959.03       1878.26       102.96 o
  17   3  18       1494.27       1350.38       113.98 o
 -30   4  18        519.07        587.29       208.93 o
 -28   4  18       2018.15       2191.26       117.63 o
 -26   4  18       5307.37       5646.77       157.81 o
 -24   4  18        120.18        132.27        36.63 o
 -22   4  18         84.18        135.79        50.72 o
 -20   4  18        152.26        176.65        51.26 o
 -18   4  18       3704.78       3562.01        80.85 o
 -16   4  18       7080.35       6998.39       106.94 o
 -14   4  18         33.96         27.73        20.40 o
 -12   4  18       2761.79       2768.94        64.29 o
 -10   4  18         80.11        102.82        18.88 o
  -8   4  18      10926.30      11017.56       118.73 o
  -6   4  18       2269.34       2370.79        60.35 o
  -4   4  18       4687.38       4758.22       107.37 o
  -2   4  18       1450.33       1527.84        67.88 o
   0   4  18       3575.60       3672.45       108.62 o
   2   4  18       1015.46       1007.69        66.91 o
   4   4  18        516.27        560.04        62.34 o
   6   4  18       1341.39       1226.56        73.49 o
   8   4  18        305.08        199.57        35.47 o
  10   4  18       1972.20       1979.87        97.73 o
  12   4  18        130.34        141.05        55.64 o
  14   4  18        249.77        100.69        54.76 o
  16   4  18         35.17        176.37        77.62 o
 -27   5  18        155.89         29.75        80.14 o
 -25   5  18       1300.34       1536.59        93.32 o
 -23   5  18        502.24        460.59        50.83 o
 -21   5  18       1333.99       1402.90        78.29 o
 -19   5  18          8.84         -3.53        29.34 o
 -17   5  18        280.38        257.32        31.25 o
 -15   5  18       5991.46       6018.68       116.42 o
 -13   5  18       7686.22       7478.05       128.22 o
 -11   5  18       2768.07       2510.48        74.04 o
  -9   5  18         33.96         25.46        22.99 o
  -7   5  18       1047.12        965.97        51.77 o
  -5   5  18       3254.75       3290.36        96.72 o
  -3   5  18       6265.37       6238.43       137.32 o
  -1   5  18        500.15        597.45        46.09 o
   1   5  18        671.02       1352.17       367.09 o
   3   5  18       1326.87       1287.80        82.54 o
   5   5  18       2071.69       1723.37        87.18 o
   7   5  18        382.81        298.36        41.48 o
   9   5  18         42.79         47.06        38.69 o
  11   5  18        411.18        389.99        48.54 o
  13   5  18         23.45        -18.94        57.46 o
 -26   6  18        190.58        601.22       239.95 o
 -24   6  18       6854.41       6977.92       232.49 o
 -22   6  18       4950.75       4561.39       161.03 o
 -20   6  18         38.53         76.70        41.45 o
 -18   6  18       1567.08       1679.23        72.44 o
 -16   6  18          5.10         52.70        31.01 o
 -14   6  18       3322.56       3392.55        97.51 o
 -12   6  18       3082.97       2977.99        94.31 o
 -10   6  18         18.49          6.96        26.53 o
  -8   6  18       3263.73       3379.76       101.30 o
  -6   6  18       1086.63       1195.42        67.26 o
  -4   6  18        311.40        303.52        38.93 o
  -2   6  18        250.29        245.97        39.47 o
   0   6  18       1413.77       1361.94        73.95 o
   2   6  18       5080.51       5023.58       147.96 o
   4   6  18       6036.72       5922.21       167.94 o
   6   6  18        344.62        327.10        53.14 o
   8   6  18        254.70        218.94        45.30 o
  10   6  18         36.49         20.71        51.32 o
  12   6  18       6262.53       6069.71       538.55 o
 -23   7  18         50.55        235.26       114.56 o
 -21   7  18        375.69        311.92        60.12 o
 -19   7  18       2921.68       3057.28       131.76 o
 -17   7  18        853.12        882.57        61.02 o
 -15   7  18        913.56        912.54        57.95 o
 -13   7  18       2805.19       2852.99       102.29 o
 -11   7  18       3201.92       3174.87       110.14 o
  -9   7  18       2019.99       1991.07       101.60 o
  -7   7  18         51.94         25.54        36.26 o
  -5   7  18       2111.39       2197.91        95.29 o
  -3   7  18         66.94         60.84        43.00 o
  -1   7  18        217.01        343.13       129.20 o
   1   7  18        324.68        262.82        46.84 o
   3   7  18          4.84         60.53        44.84 o
   5   7  18        426.69        523.94        57.63 o
   7   7  18         24.96         33.20        64.02 o
   9   7  18         63.85        137.43       109.93 o
 -20   8  18        104.21        -57.22        87.53 o
 -18   8  18        133.91         94.52        54.91 o
 -16   8  18       1060.27        957.31        78.59 o
 -14   8  18       8633.49       8848.40       207.01 o
 -12   8  18       2874.26       2785.49       110.88 o
 -10   8  18         54.58         41.03        43.88 o
  -8   8  18        573.29        672.01        64.61 o
  -6   8  18        218.90        293.08        92.18 o
  -4   8  18       9701.88       9553.48       258.25 o
  -2   8  18       3411.73       3461.38       135.73 o
   0   8  18          2.19         10.88        44.04 o
   2   8  18        767.41        741.34       147.52 o
   4   8  18          0.11        -93.92        93.92 o
 -15   9  18        425.48        255.12       141.85 o
 -13   9  18       1327.80       1331.18       154.38 o
 -11   9  18        290.80        377.99       113.29 o
  -9   9  18        574.75        699.55       112.84 o
  -7   9  18       1482.14       1396.87       139.12 o
  -5   9  18        264.87        411.48       150.82 o
  -3   9  18       1150.81        988.86       232.05 o
 -31   1  19        849.65        548.24       185.32 o
 -29   1  19       1233.12       1283.51        76.36 o
 -27   1  19       1708.38       1735.43        89.32 o
 -25   1  19        469.17        370.83        41.94 o
 -23   1  19        550.50        490.91        54.12 o
 -21   1  19       5688.71       5609.28       151.57 o
 -19   1  19       3081.04       2968.16        74.81 o
 -17   1  19       2444.05       2215.24        65.61 o
 -15   1  19       1406.47       1343.44        50.85 o
 -13   1  19       1717.61       1651.24        56.77 o
 -11   1  19      15519.17      15653.20       157.75 o
  -9   1  19        126.65        175.47        22.34 o
  -7   1  19       2750.93       2603.40        65.58 o
  -5   1  19        946.86       1063.23        40.28 o
  -3   1  19       2104.86       2145.38        59.19 o
  -1   1  19       9363.40      11145.08       748.52 o
   1   1  19       2423.28       2679.07       161.99 o
   3   1  19          9.73         37.73        29.69 o
   5   1  19        111.82        135.16        26.05 o
   7   1  19        252.58        307.70        39.47 o
   9   1  19       9419.25       9078.42       146.78 o
  11   1  19       2076.74       2082.85        80.89 o
  13   1  19       3513.00       3378.67       111.89 o
  15   1  19        750.45        742.41        59.16 o
  17   1  19        452.44        403.90        66.93 o
 -30   2  19       2243.19       2204.51       149.74 o
 -28   2  19       1228.36       1414.91        84.82 o
 -26   2  19        596.34        607.00        52.21 o
 -24   2  19         93.51        474.60       133.25 o
 -22   2  19        403.61        520.41        74.76 o
 -20   2  19      16207.87      15653.33       209.73 o
 -18   2  19      11165.98      10574.75       127.15 o
 -16   2  19         59.50         57.60        17.64 o
 -14   2  19          8.34         -7.08        17.43 o
 -12   2  19       2795.00       2752.94        66.46 o
 -10   2  19       3399.71       3562.88        73.06 o
  -8   2  19      11023.98      10930.40       123.53 o
  -6   2  19        219.34        163.62        17.95 o
  -4   2  19       1916.33       1980.00        52.78 o
  -2   2  19        706.36        761.44        57.93 o
   0   2  19       4323.74       4910.05       146.79 o
   2   2  19       1088.75        973.72        59.81 o
   4   2  19        495.31        475.89        46.24 o
   6   2  19       2020.22       1906.76        83.21 o
   8   2  19       1480.15       1428.63        63.64 o
  10   2  19       1148.72       1194.48        64.67 o
  12   2  19         96.69         65.77        33.19 o
  14   2  19        131.24        216.50        41.42 o
  16   2  19        846.73        722.07        70.34 o
 -29   3  19        669.98        672.18        77.23 o
 -27   3  19       1321.20       1476.36        84.50 o
 -25   3  19        323.49        348.85        54.06 o
 -23   3  19       1612.75       1642.65        80.59 o
 -21   3  19      17370.82      18241.22       262.17 o
 -19   3  19         15.63        -12.28        23.36 o
 -17   3  19       4861.14       4816.16        86.21 o
 -15   3  19        389.88        389.84        29.97 o
 -13   3  19        415.03        458.09        30.23 o
 -11   3  19       1262.41       1364.05        47.06 o
  -9   3  19          7.87         19.42        16.50 o
  -7   3  19        416.40        414.07        27.94 o
  -5   3  19       7780.07       8224.12       118.75 o
  -3   3  19       7872.46       8238.32       123.37 o
  -1   3  19       5620.76       5378.51       150.35 o
   1   3  19       6299.39       6186.53       161.02 o
   3   3  19       2519.30       2502.62       109.33 o
   5   3  19      10410.15      10540.04       210.50 o
   7   3  19       5908.55       5992.26       143.53 o
   9   3  19       2063.76       2020.05        83.58 o
  11   3  19       5608.45       5566.30       157.06 o
  13   3  19       3901.21       3831.22       137.84 o
  15   3  19       3356.26       3265.24       147.53 o
 -30   4  19          0.59       -171.57       171.57 o
 -28   4  19       1137.01       1133.45       124.17 o
 -26   4  19       6824.28       7238.75       285.40 o
 -24   4  19       6967.65       7303.61       212.59 o
 -22   4  19       7621.53       7636.02       164.49 o
 -20   4  19       1139.85       1255.20        62.97 o
 -18   4  19       1488.28       1455.61        53.74 o
 -16   4  19      27586.82      27487.94       212.53 o
 -14   4  19      31592.52      32503.94       251.75 o
 -12   4  19      11810.50      12421.28       134.80 o
 -10   4  19       2565.01       2586.31        62.28 o
  -8   4  19      12667.71      12628.78       170.28 o
  -6   4  19      19393.54      19843.45       204.78 o
  -4   4  19      28475.22      29777.08       269.46 o
  -2   4  19       3704.80       4165.69       126.89 o
   0   4  19        583.23        730.20        82.24 o
   2   4  19       2488.52       2404.95       102.29 o
   4   4  19       4161.99       4062.17       147.34 o
   6   4  19       2109.13       2106.15        96.33 o
   8   4  19       3449.27       3233.67       121.67 o
  10   4  19       2006.99       2010.54       101.19 o
  12   4  19        697.47        717.88        71.52 o
  14   4  19        221.72        174.22        77.55 o
 -27   5  19        887.01       1180.63       160.55 o
 -25   5  19       1949.14       1830.43        97.71 o
 -23   5  19       5090.56       5149.02       165.86 o
 -21   5  19        336.92        217.27        37.93 o
 -19   5  19       5682.31       5539.83       129.86 o
 -17   5  19       3872.57       3887.49       101.81 o
 -15   5  19        349.75        333.23        31.67 o
 -13   5  19         50.47         -9.73        24.90 o
 -11   5  19        270.73        241.20        30.77 o
  -9   5  19       6853.93       6851.15       134.57 o
  -7   5  19      12444.46      12411.94       191.19 o
  -5   5  19        257.63        235.76        40.18 o
  -3   5  19       1617.37       1631.79        75.16 o
  -1   5  19         50.25        156.94        50.47 o
   1   5  19       7792.49       8148.56       193.64 o
   3   5  19      19373.36      19832.64       304.48 o
   5   5  19       2582.46       2676.81       112.48 o
   7   5  19          6.94        -16.46        40.55 o
   9   5  19         12.04         -6.48        39.88 o
  11   5  19       6473.66       6240.93       205.01 o
 -26   6  19         88.43       -184.52       184.52 o
 -24   6  19        230.47        115.73        65.61 o
 -22   6  19         95.83         38.24        48.73 o
 -20   6  19       1891.83       1714.08        90.27 o
 -18   6  19         14.59          1.19        30.62 o
 -16   6  19       3127.99       3123.67        96.63 o
 -14   6  19        332.99        386.02        39.74 o
 -12   6  19        307.49        277.65        40.90 o
 -10   6  19         34.93         25.35        30.38 o
  -8   6  19         43.16         47.25        36.71 o
  -6   6  19        336.50        299.66        38.33 o
  -4   6  19        320.22        375.11        46.28 o
  -2   6  19        154.65        175.77        37.97 o
   0   6  19        270.92        268.87        44.96 o
   2   6  19        118.95          1.55        57.31 o
   4   6  19        197.75        121.82        59.16 o
   6   6  19        159.28        204.93        51.21 o
   8   6  19        110.79         61.25        50.35 o
  10   6  19        241.07        216.74       182.51 o
 -23   7  19       5668.60       5712.59       412.14 o
 -21   7  19       2053.73       2036.40       136.85 o
 -19   7  19       2894.35       3031.07       138.74 o
 -17   7  19        257.31        233.09        43.31 o
 -15   7  19       9951.59      10229.30       199.95 o
 -13   7  19       6394.61       6469.84       160.53 o
 -11   7  19        520.42        549.26        56.26 o
  -9   7  19        724.56        769.57        62.70 o
  -7   7  19          0.19         19.04        47.04 o
  -5   7  19       6501.90       6938.65       181.80 o
  -3   7  19       5757.05       6053.55       162.81 o
  -1   7  19         56.07         31.54        44.54 o
   1   7  19          5.93         67.04        49.54 o
   3   7  19       1511.74       1981.70       166.07 o
   5   7  19        260.90        192.57        63.52 o
   7   7  19         33.87        327.43       191.30 o
 -20   8  19        302.31        401.08       163.72 o
 -18   8  19        534.36        449.88       104.34 o
 -16   8  19       2618.63       2510.30       161.60 o
 -14   8  19       1372.60       1485.39        91.01 o
 -12   8  19       1028.02        859.39        69.70 o
 -10   8  19       1998.52       1992.60       103.43 o
  -8   8  19        330.36        294.82        71.32 o
  -6   8  19        363.88        269.61        56.86 o
  -4   8  19         77.37        -55.96        55.96 o
  -2   8  19        173.32        172.27        48.81 o
   0   8  19         35.41         56.41       124.50 o
   2   8  19       1425.83       1436.03       247.53 o
 -13   9  19        227.68        109.46        64.76 o
 -11   9  19        539.59        587.09       131.79 o
  -9   9  19       2819.28       2325.73       252.21 o
  -5   9  19       1522.07       1015.20       233.66 o
 -30   0  20      14074.78      14027.03       415.92 o
 -28   0  20       4341.98       4122.64       194.39 o
 -26   0  20          0.94         72.07        54.48 o
 -24   0  20       1553.10       1674.09       151.33 o
 -22   0  20        754.24        663.64       124.66 o
 -20   0  20       5672.12       5226.16       237.65 o
 -18   0  20       1196.23       1196.97        76.41 o
 -16   0  20       1979.36       1782.29        82.11 o
 -14   0  20        435.60        391.46        43.21 o
 -12   0  20       5894.25       5837.43       142.08 o
 -10   0  20        539.82        498.33        43.13 o
  -8   0  20         62.39         44.79        27.53 o
  -6   0  20       5325.46       5515.86       121.92 o
  -4   0  20         16.53         59.75        35.71 o
  -2   0  20       6929.42       6922.83       235.44 o
   0   0  20      14151.58      14017.15       275.65 o
   2   0  20       7104.67       7167.30       186.38 o
   4   0  20       1249.49       1151.19        79.76 o
   6   0  20        137.17         73.66        39.70 o
   8   0  20       1029.59        921.45        68.31 o
  10   0  20       3632.34       3424.52       134.52 o
  12   0  20      12346.95      11985.55       313.26 o
  14   0  20        332.18        297.81        60.71 o
  16   0  20        692.49        537.52        98.07 o
 -31   1  20          8.58        133.10       141.76 o
 -29   1  20       1606.52       1634.34        85.76 o
 -27   1  20         54.67         63.46        43.03 o
 -25   1  20          1.90         44.86        36.62 o
 -23   1  20        429.27        499.91        77.24 o
 -21   1  20       6571.88       6153.53       160.96 o
 -19   1  20      24403.55      23871.37       214.13 o
 -17   1  20       2809.60       2619.76        74.03 o
 -15   1  20       3885.43       3715.86        83.97 o
 -13   1  20       3979.52       3819.46        86.95 o
 -11   1  20        946.72        922.44        43.87 o
  -9   1  20         72.41        103.73        20.82 o
  -7   1  20        892.96        889.49        40.21 o
  -5   1  20       3129.51       3604.98        80.11 o
  -3   1  20       3841.65       4382.64       106.43 o
  -1   1  20       6367.20       7279.71       388.67 o
   1   1  20       5217.67       5924.98       414.64 o
   3   1  20       2323.87       2545.21       132.03 o
   5   1  20       2210.37       2278.42        78.22 o
   7   1  20          2.84         10.84        27.14 o
   9   1  20         88.54         37.71        28.67 o
  11   1  20        691.44        656.65        48.98 o
  13   1  20        107.50         44.28        36.79 o
  15   1  20        293.22        209.81        45.58 o
 -30   2  20       3827.88       3808.64       256.87 o
 -28   2  20        397.31        604.65       117.74 o
 -26   2  20        424.06        691.16       114.65 o
 -24   2  20         58.27         77.27        37.18 o
 -22   2  20      19366.79      19133.38       255.38 o
 -20   2  20       9028.94       8724.10       159.12 o
 -18   2  20        683.15        628.89        34.02 o
 -16   2  20        896.40        828.45        39.61 o
 -14   2  20        381.58        321.82        26.09 o
 -12   2  20      18547.80      18983.48       175.60 o
 -10   2  20       6848.36       6821.14       101.86 o
  -8   2  20      10181.61       9828.22       117.87 o
  -6   2  20        416.97        427.64        29.79 o
  -4   2  20        662.78        645.94        41.27 o
  -2   2  20       6927.66       7368.30       179.64 o
   0   2  20       2938.64       3190.31       114.39 o
   2   2  20        711.91        797.77        70.49 o
   4   2  20       2287.69       2263.02        95.86 o
   6   2  20       4500.81       4275.21       123.52 o
   8   2  20       2016.23       2008.50        84.65 o
  10   2  20        640.84        622.36        51.32 o
  12   2  20        487.52        581.59        47.99 o
  14   2  20       3555.06       3353.73       130.31 o
  16   2  20       2761.48       2881.51       400.52 o
 -29   3  20       4688.32       4702.71       211.25 o
 -27   3  20       4642.45       4617.39       137.22 o
 -25   3  20       1989.65       1911.03        92.37 o
 -23   3  20        193.12        179.78        35.62 o
 -21   3  20        686.63        642.01        51.03 o
 -19   3  20       5610.31       5515.74       105.29 o
 -17   3  20        216.32        252.28        25.70 o
 -15   3  20       2248.42       2308.50        64.45 o
 -13   3  20        870.05        860.41        40.98 o
 -11   3  20       3319.30       3201.73        71.65 o
  -9   3  20         98.42        149.16        21.99 o
  -7   3  20        324.28        310.64        29.10 o
  -5   3  20       5550.51       6013.92       162.71 o
  -3   3  20      16172.22      16352.24       230.33 o
  -1   3  20       8723.17       8198.52       188.04 o
   1   3  20       1675.67       1661.00        89.94 o
   3   3  20       2193.34       2167.19       107.15 o
   5   3  20      10556.80      10344.28       213.47 o
   7   3  20      16904.00      17036.64       247.71 o
   9   3  20       5529.87       5280.04       153.07 o
  11   3  20         81.68         80.54        41.82 o
  13   3  20       1290.66       1318.10        95.48 o
  15   3  20       1286.35       1331.50       191.09 o
 -30   4  20        575.33        247.90       114.62 o
 -28   4  20       5530.18       5981.52       264.19 o
 -26   4  20        935.46       1297.01       194.15 o
 -24   4  20        318.89        322.17        48.73 o
 -22   4  20        426.87        659.45        97.67 o
 -20   4  20       5202.06       5399.86       117.42 o
 -18   4  20      14970.29      15479.66       166.51 o
 -16   4  20       1440.33       1407.79        51.05 o
 -14   4  20       3917.60       4065.01        81.95 o
 -12   4  20        705.01        607.13        32.81 o
 -10   4  20       2350.85       2468.34        69.56 o
  -8   4  20       4362.19       4332.03       101.28 o
  -6   4  20       5853.35       6124.63       128.27 o
  -4   4  20      11381.86      11462.36       228.90 o
  -2   4  20         49.41          9.27        36.91 o
   0   4  20        137.25        486.11       118.21 o
   2   4  20         55.09         89.50        60.30 o
   4   4  20       2275.29       2246.70       115.08 o
   6   4  20       3186.56       3148.57       119.32 o
   8   4  20        959.23        917.40        68.35 o
  10   4  20        546.44        475.47        59.37 o
  12   4  20        114.99        -40.63        74.23 o
 -27   5  20        322.01        359.44        86.32 o
 -25   5  20       3175.99       3461.37       146.80 o
 -23   5  20       3998.67       3828.41       188.41 o
 -21   5  20        917.59        955.83        69.50 o
 -19   5  20        164.08        163.58        32.61 o
 -17   5  20       2978.03       3103.25        90.97 o
 -15   5  20       8718.00       8923.06       139.70 o
 -13   5  20       6034.70       6355.55       126.92 o
 -11   5  20        184.54        163.66        30.15 o
  -9   5  20       5804.68       5945.13       136.34 o
  -7   5  20       4918.87       5079.82       144.57 o
  -5   5  20       4649.73       4791.53       147.29 o
  -3   5  20        156.25        125.54        36.90 o
  -1   5  20       1340.94       1252.80       130.19 o
   1   5  20       1616.41       1513.10       148.12 o
   3   5  20         89.35         51.88        47.76 o
   5   5  20        412.05        252.34        44.67 o
   7   5  20         90.12         10.86        38.99 o
   9   5  20        126.37        200.50        46.95 o
  11   5  20        755.00        745.12       208.08 o
 -26   6  20       3784.48       4515.21       476.38 o
 -24   6  20       9844.65       9702.62       296.84 o
 -22   6  20       2379.07       2096.04       110.07 o
 -20   6  20         36.76        -21.63        39.92 o
 -18   6  20        144.57        109.14        30.73 o
 -16   6  20       2009.59       2047.89        88.43 o
 -14   6  20        687.64        803.49        71.66 o
 -12   6  20        870.07        879.36        61.72 o
 -10   6  20          0.77        -33.99        33.99 o
  -8   6  20       8083.62       8393.95       174.07 o
  -6   6  20        780.75        830.94        62.83 o
  -4   6  20        745.64        826.18        60.27 o
  -2   6  20       2076.75       2231.86       102.24 o
   0   6  20       3801.94       3864.39       136.02 o
   2   6  20      22606.39      23542.59       331.16 o
   4   6  20       9235.30       9506.90       220.39 o
   6   6  20        588.91        521.22        64.80 o
   8   6  20          2.52        -92.35       118.06 o
  10   6  20       5946.21       6289.45       562.65 o
 -23   7  20       2721.28       2867.64       371.89 o
 -21   7  20       1388.35       1603.03       144.09 o
 -19   7  20        114.53         73.72        55.71 o
 -17   7  20       2391.55       2328.74       106.04 o
 -15   7  20       4578.95       4866.94       150.00 o
 -13   7  20       2640.10       2723.32       113.83 o
 -11   7  20         44.20         58.45        45.59 o
  -9   7  20       3098.72       3296.90       118.63 o
  -7   7  20       7895.62       8389.87       201.41 o
  -5   7  20       2205.98       2331.45       109.20 o
  -3   7  20         26.76         86.61        44.90 o
  -1   7  20        487.78        513.08        65.72 o
   1   7  20       2859.76       2804.82       125.96 o
   3   7  20        819.90       1277.33       162.18 o
   5   7  20         26.19       -148.23       148.23 o
 -18   8  20       2054.17       1877.79       177.22 o
 -16   8  20         41.57         53.71        51.19 o
 -14   8  20        840.07        779.61        75.10 o
 -12   8  20        194.28        186.43        44.27 o
 -10   8  20        193.76        207.52        56.53 o
  -8   8  20       1751.64       1994.43       123.59 o
  -6   8  20       1193.43       1135.89       100.84 o
  -4   8  20       2408.57       2202.10       175.04 o
  -2   8  20        246.65        234.23        91.47 o
   0   8  20        237.01         48.66        89.00 o
   2   8  20          4.40       -155.02       260.46 o
 -11   9  20          0.87        110.28       164.57 o
  -7   9  20         25.18       -121.23       121.23 o
 -31   1  21         25.28          4.95       142.78 o
 -29   1  21        401.10        396.17        50.29 o
 -27   1  21       2604.26       2502.32       112.96 o
 -25   1  21       1694.88       1705.53        90.28 o
 -23   1  21       2531.00       2486.20       109.25 o
 -21   1  21       3026.93       3056.85       113.69 o
 -19   1  21       2267.99       2048.27        68.73 o
 -17   1  21       7077.38       6885.60       116.25 o
 -15   1  21       2664.45       2622.81        74.97 o
 -13   1  21       1043.41        978.48        51.36 o
 -11   1  21         98.30         97.43        23.72 o
  -9   1  21        144.19        144.52        21.67 o
  -7   1  21       3795.65       3650.38        88.27 o
  -5   1  21       5832.06       6040.50       121.46 o
  -3   1  21        327.98        293.35        32.71 o
  -1   1  21        974.64       1140.75        68.21 o
   1   1  21       7896.99       9674.13       678.88 o
   3   1  21       2458.23       2580.55       134.02 o
   5   1  21       5753.19       6118.78       144.15 o
   7   1  21        127.86        110.25        27.78 o
   9   1  21         82.77         52.96        31.00 o
  11   1  21       3750.24       3627.45       111.29 o
  13   1  21       1075.56       1082.52        72.87 o
  15   1  21       5052.56       5024.69       283.90 o
 -30   2  21       1596.08       1503.99       161.47 o
 -28   2  21        397.61        488.30       105.76 o
 -26   2  21        279.19        362.18        46.90 o
 -24   2  21        183.68        691.67       145.62 o
 -22   2  21         13.01        -13.72        32.07 o
 -20   2  21        363.12        360.55        40.52 o
 -18   2  21        315.38        307.67        27.85 o
 -16   2  21       9417.09       9694.16       134.23 o
 -14   2  21        561.00        494.35        32.28 o
 -12   2  21      22660.20      21919.40       191.85 o
 -10   2  21      27199.26      26530.41       207.54 o
  -8   2  21       3004.87       3048.81        79.50 o
  -6   2  21       1464.61       1463.50        61.55 o
  -4   2  21       3791.43       3827.63       126.85 o
  -2   2  21      11282.46      11452.77       257.12 o
   0   2  21      21203.30      22006.50       721.56 o
   2   2  21        654.63        711.47        70.23 o
   4   2  21         10.65         -5.75        38.31 o
   6   2  21       2540.16       2695.13       113.30 o
   8   2  21       3443.88       3361.21       109.95 o
  10   2  21        297.59        341.37        59.46 o
  12   2  21         99.31         61.67        34.45 o
  14   2  21         67.78         84.20        75.84 o
 -29   3  21       2603.15       2620.17       207.46 o
 -27   3  21       3700.16       3782.37       127.86 o
 -25   3  21        568.10        590.20        62.85 o
 -23   3  21       2321.80       2282.33        95.25 o
 -21   3  21         29.93         -5.30        39.81 o
 -19   3  21       6767.63       6622.22       116.67 o
 -17   3  21         35.11         24.73        23.35 o
 -15   3  21       1284.26       1289.07        50.04 o
 -13   3  21        982.48        959.23        42.76 o
 -11   3  21        571.11        556.22        35.32 o
  -9   3  21       1811.49       1920.50        66.74 o
  -7   3  21       3823.45       3789.79        99.88 o
  -5   3  21      17235.45      17385.95       244.35 o
  -3   3  21       1624.84       1559.93        87.26 o
  -1   3  21      11615.42      11525.99       227.21 o
   1   3  21       6650.66       6554.84       172.61 o
   3   3  21       5312.65       5354.39       167.17 o
   5   3  21       4264.94       4158.57       140.81 o
   7   3  21       1834.09       1820.13        87.31 o
   9   3  21      10566.59      10470.24       219.76 o
  11   3  21        777.57        782.73        68.54 o
  13   3  21        668.96        692.80       110.68 o
 -28   4  21       1219.03       1297.37       146.57 o
 -26   4  21       7639.63       7939.42       198.18 o
 -24   4  21       8192.99       8490.50       196.48 o
 -22   4  21       1975.33       2022.12        87.45 o
 -20   4  21        115.99        104.87        29.48 o
 -18   4  21       5407.99       5533.85       101.51 o
 -16   4  21      24618.40      25345.27       209.47 o
 -14   4  21      22492.17      22667.12       209.35 o
 -12   4  21        181.91        121.92        24.77 o
 -10   4  21       3709.28       3760.93        97.61 o
  -8   4  21      11144.85      11767.64       167.55 o
  -6   4  21      11954.95      12504.93       226.16 o
  -4   4  21      13195.06      13499.19       254.43 o
  -2   4  21        263.43        196.12        43.03 o
   0   4  21       2276.52       2303.51       103.39 o
   2   4  21        474.76        608.48        67.52 o
   4   4  21          0.45        -51.55        51.55 o
   6   4  21       1685.40       1730.22        92.52 o
   8   4  21       1282.04       1277.66        83.76 o
  10   4  21       1152.11       1165.06       102.48 o
  12   4  21       1426.88       1476.18       258.97 o
 -27   5  21       2235.14       2067.52       234.91 o
 -25   5  21       7185.05       7265.44       234.33 o
 -23   5  21        430.35        509.53        59.75 o
 -21   5  21         35.96         34.62        34.24 o
 -19   5  21        872.92        873.34        56.59 o
 -17   5  21        440.47        498.58        40.23 o
 -15   5  21       2525.38       2587.07        85.38 o
 -13   5  21       2086.65       2156.20        82.24 o
 -11   5  21        693.76        711.46        52.90 o
  -9   5  21       8601.63       9007.94       169.89 o
  -7   5  21       7775.01       7797.09       189.49 o
  -5   5  21         24.65          7.77        37.92 o
  -3   5  21         11.14         40.96        37.44 o
  -1   5  21       2711.53       2799.00       112.08 o
   1   5  21      19439.16      20240.37       320.31 o
   3   5  21       8924.41       9331.41       236.33 o
   5   5  21        110.65         75.51        46.49 o
   7   5  21          5.64        -44.23        44.23 o
   9   5  21       2395.00       2360.97       191.98 o
 -26   6  21        803.93        548.73       186.35 o
 -24   6  21         94.51        246.88        72.41 o
 -22   6  21        119.84         87.39        53.05 o
 -20   6  21       1005.67       1081.68        77.30 o
 -18   6  21       3210.88       3212.48       126.65 o
 -16   6  21       1211.84       1320.42        76.53 o
 -14   6  21       1272.23       1206.02        69.49 o
 -12   6  21       1029.67        951.13        62.53 o
 -10   6  21       2615.65       2827.88       112.75 o
  -8   6  21       1500.87       1599.80        88.28 o
  -6   6  21       3030.84       3024.19       118.02 o
  -4   6  21        170.83        142.82        44.56 o
  -2   6  21        575.91        514.54        57.60 o
   0   6  21       3361.19       3206.65       128.28 o
   2   6  21        404.82        435.64       173.70 o
   4   6  21          1.08        559.48       308.57 o
   6   6  21        120.42         20.40       114.84 o
   8   6  21        670.33        905.75       239.15 o
 -21   7  21        273.55        482.39       125.79 o
 -19   7  21       2945.14       3131.05       187.85 o
 -17   7  21        439.91        337.67        50.97 o
 -15   7  21        401.90        438.16        54.21 o
 -13   7  21        387.00        364.57        52.91 o
 -11   7  21         17.30         23.01        50.99 o
  -9   7  21       2761.78       2859.99       121.61 o
  -7   7  21        361.48        404.23        55.90 o
  -5   7  21        509.90        513.50        57.53 o
  -3   7  21        804.89        711.04        67.78 o
  -1   7  21         43.84        118.12       110.73 o
   1   7  21       1670.17       5442.99       363.69 o
   3   7  21       1007.16       1022.25       162.27 o
 -18   8  21        217.81        207.32       110.47 o
 -16   8  21       2903.86       2761.82       156.88 o
 -14   8  21        949.40        849.81        76.78 o
 -12   8  21         12.16        -48.35        48.35 o
 -10   8  21         77.84         42.41        56.46 o
  -8   8  21          2.77         45.95        54.16 o
  -6   8  21        203.26        178.73       143.47 o
  -4   8  21        187.38       -170.68       200.23 o
  -2   8  21         39.49        -28.54        85.11 o
   0   8  21        171.01         28.75       208.62 o
 -30   0  22        191.52        119.96       232.94 o
 -28   0  22       2093.31       1898.97       134.76 o
 -26   0  22       6477.07       6277.31       258.76 o
 -24   0  22        218.47        351.72        76.02 o
 -22   0  22       4904.63       4930.90       245.04 o
 -20   0  22        606.62        519.06        86.57 o
 -18   0  22       2497.24       2455.42       111.75 o
 -16   0  22      21692.32      21940.10       293.36 o
 -14   0  22       3952.41       3883.20       133.16 o
 -12   0  22        207.99        181.08        35.83 o
 -10   0  22       1108.70       1110.07        66.78 o
  -8   0  22         93.60         22.42        31.91 o
  -6   0  22      29700.73      31444.83       392.36 o
  -4   0  22       4489.36       4638.71       183.86 o
  -2   0  22      11532.89      11412.83       291.73 o
   0   0  22       4352.93       4340.30       165.40 o
   2   0  22        430.78        493.79        68.95 o
   4   0  22      31772.70      31662.57       463.28 o
   6   0  22       2935.22       2935.60       135.54 o
   8   0  22        835.85        858.93        72.04 o
  10   0  22       2996.26       3061.05       149.87 o
  12   0  22       1549.23       1493.55       119.27 o
  14   0  22       8035.26       7615.16       624.78 o
 -31   1  22        111.76        111.85       144.35 o
 -29   1  22       1144.09       1144.59        96.34 o
 -27   1  22        387.46        393.20        56.82 o
 -25   1  22        438.86        360.54        51.20 o
 -23   1  22       3324.51       4103.41       294.28 o
 -21   1  22       2285.12       2192.69       107.19 o
 -19   1  22       1636.83       1751.76        69.35 o
 -17   1  22        691.20        634.21        41.08 o
 -15   1  22       4135.42       3993.85       100.27 o
 -13   1  22      30907.49      29904.63       269.64 o
 -11   1  22      14790.10      13948.82       172.35 o
  -9   1  22         84.65        106.56        24.59 o
  -7   1  22         20.41         35.58        22.70 o
  -5   1  22        157.24        208.07        31.78 o
  -3   1  22       5193.48       5127.18       140.19 o
  -1   1  22       1982.64       2126.45       107.27 o
   1   1  22       1843.79       2443.65       142.11 o
   3   1  22         27.25         59.07        34.40 o
   5   1  22       2105.15       2225.89        88.78 o
   7   1  22        364.12        318.86        33.05 o
   9   1  22         12.64        -31.99        32.99 o
  11   1  22       1410.27       1379.99        76.83 o
  13   1  22       2970.09       3113.26       173.46 o
 -30   2  22         91.79         87.71       149.17 o
 -28   2  22        417.36        542.04        72.11 o
 -26   2  22       2189.69       2485.93       107.16 o
 -24   2  22         35.14        164.83        38.03 o
 -22   2  22       6479.21       6450.86       171.22 o
 -20   2  22       1329.87       1311.21        69.08 o
 -18   2  22       5712.07       5607.87       103.22 o
 -16   2  22       4990.96       4983.11        99.01 o
 -14   2  22       3897.58       3998.43        86.35 o
 -12   2  22       7375.48       7617.50       111.26 o
 -10   2  22       3050.11       2802.06        80.47 o
  -8   2  22       1611.34       1525.35        66.56 o
  -6   2  22        856.56        781.77        55.08 o
  -4   2  22      18924.91      19553.15       399.32 o
  -2   2  22       9669.33      10669.02       387.32 o
   0   2  22          9.11        208.12        53.89 o
   2   2  22         10.58        -39.22        39.22 o
   4   2  22        238.05        199.41        52.17 o
   6   2  22        437.90        426.55        53.18 o
   8   2  22        366.73        512.21        53.33 o
  10   2  22        171.83        154.62        38.12 o
  12   2  22          5.59        -40.50        54.18 o
 -29   3  22       3531.08       3548.77       238.72 o
 -27   3  22       2414.25       2360.92       101.45 o
 -25   3  22       2016.96       2022.84        99.44 o
 -23   3  22        335.43        365.86        50.71 o
 -21   3  22        196.72        148.66        35.95 o
 -19   3  22         22.98         -8.07        24.28 o
 -17   3  22         47.75         30.77        21.78 o
 -15   3  22        867.61        831.75        42.07 o
 -13   3  22       6886.77       6655.57       119.62 o
 -11   3  22       1835.59       1817.91        66.57 o
  -9   3  22       4724.84       4442.80       121.28 o
  -7   3  22        700.40        681.36        56.58 o
  -5   3  22      12065.60      11943.13       234.64 o
  -3   3  22      10254.47      10662.99       222.59 o
  -1   3  22       4219.72       4570.34       148.34 o
   1   3  22        406.30        327.35        53.52 o
   3   3  22       1980.12       1896.86       107.37 o
   5   3  22       8238.11       8234.02       200.51 o
   7   3  22      13367.50      13063.99       261.46 o
   9   3  22        260.40        223.39        48.31 o
  11   3  22         25.08         51.21       147.99 o
 -28   4  22       2063.12       1769.86       175.90 o
 -26   4  22         36.50         77.66        42.83 o
 -24   4  22         62.82        102.32        41.16 o
 -22   4  22        142.40        129.30        35.11 o
 -20   4  22       8883.09       9186.70       155.67 o
 -18   4  22       1240.63       1285.80        58.25 o
 -16   4  22       5442.81       5504.42       107.82 o
 -14   4  22       4214.92       4350.40       103.11 o
 -12   4  22          4.18        -29.22        29.22 o
 -10   4  22       5531.26       5701.49       130.60 o
  -8   4  22       1063.84       1191.97        67.75 o
  -6   4  22      29165.70      29547.05       355.19 o
  -4   4  22       2549.45       2366.49       111.67 o
  -2   4  22       1404.23       1593.15        98.66 o
   0   4  22        390.79        504.20        57.90 o
   2   4  22       2285.77       2297.55       118.35 o
   4   4  22       4980.40       4907.24       162.14 o
   6   4  22          5.42         51.69        46.10 o
   8   4  22       3710.40       3758.77       149.27 o
  10   4  22        568.34        360.11       154.25 o
 -27   5  22       3844.31       4047.43       318.48 o
 -25   5  22       8032.93       8240.59       270.57 o
 -23   5  22       4450.05       4440.32       155.88 o
 -21   5  22         92.12         30.98        41.36 o
 -19   5  22       4157.55       4327.78       127.84 o
 -17   5  22      13272.62      13954.04       197.28 o
 -15   5  22       7564.79       7728.08       153.97 o
 -13   5  22         64.28         38.73        32.73 o
 -11   5  22       1661.61       1750.07        79.70 o
  -9   5  22       3594.82       3768.02       133.79 o
  -7   5  22       3363.77       3389.81       129.26 o
  -5   5  22       1352.26       1257.06        81.74 o
  -3   5  22        111.04        118.02        43.85 o
  -1   5  22          8.37        872.55       654.78 o
   1   5  22       2071.74       2501.07       250.43 o
   3   5  22       2619.35       2779.11       136.38 o
   5   5  22        562.56        668.56        62.51 o
   7   5  22        795.58        773.23       122.01 o
 -24   6  22          2.64        -14.20        77.02 o
 -22   6  22        447.16        418.81        76.92 o
 -20   6  22       1271.09       1270.97        89.22 o
 -18   6  22        500.35        535.01        58.26 o
 -16   6  22        296.87        263.20        47.78 o
 -14   6  22       2832.17       3069.33       111.76 o
 -12   6  22        712.43        651.12        83.76 o
 -10   6  22      17281.80      17088.77       299.31 o
  -8   6  22      20600.97      21155.09       309.70 o
  -6   6  22       3675.45       3652.56       131.06 o
  -4   6  22        678.86        734.39        64.12 o
  -2   6  22       1009.92       1013.33        77.02 o
   0   6  22      18226.76      18646.31       302.99 o
   2   6  22       9071.66       9235.64       271.67 o
   4   6  22        903.39        960.56       163.34 o
   6   6  22         71.74        -19.55       131.80 o
 -21   7  22         96.41        152.17       100.58 o
 -19   7  22       4429.38       4266.89       252.71 o
 -17   7  22       4468.94       4403.54       166.68 o
 -15   7  22        905.53        906.34        78.39 o
 -13   7  22       1139.15       1232.37        97.25 o
 -11   7  22       6433.02       6569.22       197.10 o
  -9   7  22       5945.44       6251.32       178.14 o
  -7   7  22       5103.48       5412.18       168.13 o
  -5   7  22        222.23        128.01        46.28 o
  -3   7  22       3681.09       4070.01       149.33 o
  -1   7  22       7075.74       6985.02       571.98 o
   1   7  22        313.82        362.52       121.53 o
 -16   8  22        907.20        902.93       137.82 o
 -14   8  22        468.45        416.01        83.43 o
 -12   8  22        173.25         52.02        66.58 o
 -10   8  22       2737.09       2699.46       219.97 o
  -8   8  22       1448.62       1582.24       177.34 o
  -2   8  22       2693.27       2565.78       343.99 o
 -29   1  23       1946.71       1824.56       118.84 o
 -27   1  23       6268.11       6250.55       177.30 o
 -25   1  23         21.53       1068.58       393.26 o
 -23   1  23       6198.09       6403.30       321.45 o
 -21   1  23       1782.28       1886.98       101.74 o
 -19   1  23        777.06        828.72        54.04 o
 -17   1  23       7426.49       7151.54       131.09 o
 -15   1  23         69.07         21.96        25.91 o
 -13   1  23        400.09        450.03        37.79 o
 -11   1  23         74.02         49.54        28.24 o
  -9   1  23          0.08         36.51        24.79 o
  -7   1  23       8420.06       8964.55       153.85 o
  -5   1  23       2550.72       2628.74        93.72 o
  -3   1  23         18.47         32.48        29.55 o
  -1   1  23       2559.28       2725.21        99.64 o
   1   1  23         62.93         94.97        32.59 o
   3   1  23      11644.51      12573.13       471.01 o
   5   1  23       6945.65       7099.13       158.56 o
   7   1  23          4.67         -6.78        30.29 o
   9   1  23        735.05        792.14        55.01 o
  11   1  23        547.47        450.10        56.58 o
  13   1  23       4498.15       4693.25       487.00 o
 -28   2  23        102.31         36.45        60.14 o
 -26   2  23       2211.22       2205.01        99.40 o
 -24   2  23       7849.07       7451.90       170.70 o
 -22   2  23       5387.67       5629.01       158.42 o
 -20   2  23       4320.67       4229.25       134.71 o
 -18   2  23         38.83         46.42        22.24 o
 -16   2  23       5091.89       4953.74       100.98 o
 -14   2  23      22935.08      21854.58       207.07 o
 -12   2  23      19377.90      19219.92       201.55 o
 -10   2  23       6172.63       6124.30       127.89 o
  -8   2  23        139.05        180.52        31.05 o
  -6   2  23       5418.59       5316.13       139.26 o
  -4   2  23      11904.94      12684.20       422.99 o
  -2   2  23       4419.14       5116.98       234.99 o
   0   2  23       1440.87       1500.01        92.21 o
   2   2  23        239.43        237.62        49.83 o
   4   2  23        726.95        589.45        56.71 o
   6   2  23        993.01        975.93        74.38 o
   8   2  23       1815.13       1887.22        89.67 o
  10   2  23        658.40        570.48        53.78 o
  12   2  23       1008.82        905.89       230.36 o
 -29   3  23       2492.03       2359.56       237.89 o
 -27   3  23          7.76        -47.43        47.43 o
 -25   3  23         88.48         96.31        63.98 o
 -23   3  23          2.14        -18.53        37.30 o
 -21   3  23       3396.71       3140.19       102.47 o
 -19   3  23       2708.38       2591.02        82.37 o
 -17   3  23       1134.52       1039.87        46.75 o
 -15   3  23         46.22         46.86        27.17 o
 -13   3  23        687.63        743.12        45.88 o
 -11   3  23        397.72        407.38        41.85 o
  -9   3  23        543.92        525.89        46.57 o
  -7   3  23       3914.46       3994.22       125.22 o
  -5   3  23         22.76        -29.98        43.29 o
  -3   3  23       6680.93       6781.04       182.90 o
  -1   3  23       1196.48       1385.35       126.49 o
   1   3  23         48.95        -15.32        57.95 o
   3   3  23        751.13        776.21        74.55 o
   5   3  23       1509.33       1535.59       102.51 o
   7   3  23       5008.02       5242.76       171.33 o
   9   3  23        209.90        316.45        73.04 o
  11   3  23       2930.16       2495.30       335.11 o
 -28   4  23       1716.95       1668.10       257.87 o
 -26   4  23       3498.31       3386.91       160.90 o
 -24   4  23       2308.98       2251.86       105.11 o
 -22   4  23        548.27        578.80        53.98 o
 -20   4  23       3844.14       4145.28       111.78 o
 -18   4  23      12124.58      12572.81       194.62 o
 -16   4  23       5120.90       5175.85       116.34 o
 -14   4  23         73.70        126.20        30.96 o
 -12   4  23       2269.72       2292.28        94.49 o
 -10   4  23       6362.94       6254.21       153.30 o
  -8   4  23       5355.93       5565.96       158.38 o
  -6   4  23       2859.10       2805.14       116.78 o
  -4   4  23          2.67         28.25        42.42 o
  -2   4  23       1737.03       1776.97       108.49 o
   0   4  23         13.08        261.78       139.07 o
   2   4  23        991.10       2163.83       408.14 o
   4   4  23        235.22        195.12        50.06 o
   6   4  23        791.42        671.99        79.29 o
   8   4  23        121.41        211.03       157.25 o
 -27   5  23       6066.50       6385.48       395.16 o
 -25   5  23        207.53        114.53        57.22 o
 -23   5  23        178.91         91.01        49.53 o
 -21   5  23       1766.09       1646.76       125.13 o
 -19   5  23         65.99         59.77        36.68 o
 -17   5  23       4899.85       4927.10       126.83 o
 -15   5  23        404.72        353.83        40.35 o
 -13   5  23       1960.19       2077.72        98.30 o
 -11   5  23       3073.68       3092.20       124.82 o
  -9   5  23       7925.22       7840.42       196.88 o
  -7   5  23       1351.08       1389.54        87.36 o
  -5   5  23        252.75        197.96        40.55 o
  -3   5  23        411.68        326.09        42.34 o
  -1   5  23       3325.06       3663.83       132.95 o
   1   5  23       3948.23       4005.72       185.34 o
   3   5  23        221.78        135.63        62.32 o
   5   5  23        158.99         68.18       101.21 o
 -24   6  23         42.75         46.11       135.29 o
 -22   6  23        198.35        241.88        84.16 o
 -20   6  23       2371.29       2319.12       143.90 o
 -18   6  23       2645.32       2429.00       123.37 o
 -16   6  23        110.58         78.91        43.09 o
 -14   6  23        694.47        603.27        59.67 o
 -12   6  23       3907.97       4114.82       151.30 o
 -10   6  23       4877.83       4956.81       167.71 o
  -8   6  23       1218.46       1120.38        77.96 o
  -6   6  23          1.47        -45.89        45.89 o
  -4   6  23       3599.91       3595.69       183.50 o
  -2   6  23       6115.02       6498.28       193.30 o
   0   6  23       2798.19       2996.14       130.57 o
   2   6  23         93.69        346.85       191.61 o
   4   6  23       1703.54       1723.13       297.40 o
   6   6  23       1012.82        857.51       251.60 o
 -21   7  23       6879.43       6517.61       527.13 o
 -19   7  23       8426.24       8675.87       356.52 o
 -17   7  23       2381.38       2342.47       129.62 o
 -15   7  23        580.48        667.60        93.15 o
 -13   7  23          9.07        -48.67        48.67 o
 -11   7  23       6350.45       6396.08       197.26 o
  -9   7  23       4557.27       4579.31       156.24 o
  -7   7  23        147.29         66.37        49.48 o
  -5   7  23         70.76        -16.32        58.03 o
  -3   7  23       1002.92        950.75       160.08 o
  -1   7  23          1.91         75.82       188.15 o
 -12   8  23         38.17        220.67       104.95 o
 -10   8  23       1358.11       1252.13       147.74 o
  -8   8  23       2676.07       2692.94       376.58 o
 -30   0  24       1899.20       1802.67       337.43 o
 -28   0  24        914.69       1241.67       159.34 o
 -26   0  24        276.25        277.37        79.72 o
 -24   0  24       2439.35       2503.04       187.51 o
 -22   0  24         54.72         17.52        68.79 o
 -20   0  24       1345.14       1285.44       127.76 o
 -18   0  24       3820.45       3672.24       128.79 o
 -16   0  24      10711.54      10290.44       211.40 o
 -14   0  24       5352.33       5007.85       157.61 o
 -12   0  24      14151.51      13742.64       279.75 o
 -10   0  24         86.68         69.88        48.15 o
  -8   0  24      28904.62      31683.10       488.06 o
  -6   0  24      36601.09      39603.16       552.51 o
  -4   0  24       7687.94       7961.63       228.05 o
  -2   0  24       8048.98       8162.54       236.69 o
   0   0  24       4733.52       4615.09       181.20 o
   2   0  24      26952.72      27363.04       447.53 o
   4   0  24      21588.70      21026.50       399.42 o
   6   0  24        783.30        863.98        77.27 o
   8   0  24        520.17        553.85        64.82 o
  10   0  24       1403.43       1422.60       190.74 o
 -29   1  24       1710.05       1922.53       134.83 o
 -27   1  24       2188.58       3025.27       278.89 o
 -25   1  24      15214.88      14630.40       275.67 o
 -23   1  24      17731.05      17437.55       312.16 o
 -21   1  24       4837.95       4681.13       156.11 o
 -19   1  24         17.47        -30.45        48.90 o
 -17   1  24      10212.13      10079.42       158.46 o
 -15   1  24      19692.87      19722.26       234.12 o
 -13   1  24      16397.90      15553.21       214.88 o
 -11   1  24        428.80        414.92        39.93 o
  -9   1  24        440.63        468.19        42.12 o
  -7   1  24       5482.36       5567.61       132.93 o
  -5   1  24        808.08        859.46        56.77 o
  -3   1  24         75.58         88.34        30.68 o
  -1   1  24        333.77        296.89        38.60 o
   1   1  24        402.10        371.40        59.20 o
   3   1  24       1294.96       1992.27        96.43 o
   5   1  24        791.65        815.03        61.73 o
   7   1  24         92.14         75.94        34.78 o
   9   1  24       1123.81       1133.85        70.70 o
  11   1  24       3319.12       3089.71       269.13 o
 -28   2  24       4645.68       4408.66       170.76 o
 -26   2  24       7491.68       7148.06       177.25 o
 -24   2  24        361.60        308.87        43.70 o
 -22   2  24        986.38        904.93        63.75 o
 -20   2  24        329.73        316.07        44.87 o
 -18   2  24       5005.73       4926.52       105.79 o
 -16   2  24         71.76         46.26        24.05 o
 -14   2  24       7833.83       8028.34       135.58 o
 -12   2  24       2374.71       2320.93        78.55 o
 -10   2  24        710.18        671.64        51.32 o
  -8   2  24          0.53         -8.17        28.67 o
  -6   2  24       2159.09       1996.17        93.21 o
  -4   2  24      10197.44      10786.43       233.48 o
  -2   2  24       1034.05       1058.97       105.08 o
   0   2  24       6129.35       7296.11       574.55 o
   2   2  24       4281.29       4675.29       197.28 o
   4   2  24        139.42         81.74        48.10 o
   6   2  24       1756.82       1677.54        97.14 o
   8   2  24       2353.42       2259.86        94.19 o
  10   2  24       6208.09       5925.04       360.69 o
 -29   3  24        225.51        288.14       127.34 o
 -27   3  24        815.75        774.43        82.14 o
 -25   3  24        156.10         64.22        43.82 o
 -23   3  24          6.52         55.74        39.59 o
 -21   3  24        108.16         41.11        46.51 o
 -19   3  24       1388.93       1264.64        63.16 o
 -17   3  24        321.05        331.06        31.35 o
 -15   3  24       1284.89       1166.85        58.33 o
 -13   3  24       1305.26       1382.28        73.51 o
 -11   3  24       3857.69       3986.21       120.14 o
  -9   3  24       7292.21       7017.03       160.06 o
  -7   3  24         85.62        112.95        43.79 o
  -5   3  24       1152.17       1089.74        79.43 o
  -3   3  24        871.79        812.60        74.32 o
  -1   3  24        683.11        683.44        77.04 o
   1   3  24       1904.79       1790.92       103.50 o
   3   3  24        314.47        252.91        51.04 o
   5   3  24       2369.07       2121.20       118.55 o
   7   3  24        746.58        609.78        79.89 o
   9   3  24        360.94        275.88       168.14 o
 -28   4  24          5.32        -27.92       135.40 o
 -26   4  24          1.98        190.33       102.10 o
 -24   4  24          8.64         30.22        38.13 o
 -22   4  24       3008.84       3212.61       131.73 o
 -20   4  24       2761.12       2705.53       110.33 o
 -18   4  24       5594.89       5534.91       137.90 o
 -16   4  24       1744.85       1848.85        81.19 o
 -14   4  24       1255.05       1324.42        74.97 o
 -12   4  24        257.03        203.55        37.12 o
 -10   4  24         72.13         65.59        38.00 o
  -8   4  24       9635.49       9400.15       209.12 o
  -6   4  24       3551.66       3447.13       129.37 o
  -4   4  24       2234.28       2292.68       116.15 o
  -2   4  24        153.81        157.77        52.17 o
   0   4  24         47.65        226.41        75.14 o
   2   4  24        561.53        589.39        68.91 o
   4   4  24        107.30        127.78        86.93 o
   6   4  24        922.99       1284.43       257.54 o
 -25   5  24       1656.47       1622.19       163.21 o
 -23   5  24        228.21        188.18        59.23 o
 -21   5  24       3225.05       3357.92       147.13 o
 -19   5  24       3434.06       3495.99       142.52 o
 -17   5  24       3872.92       3724.70       126.05 o
 -15   5  24          2.40         31.09        37.93 o
 -13   5  24        666.46        626.59        53.62 o
 -11   5  24       1853.25       1610.35        94.78 o
  -9   5  24        156.07         55.76        45.86 o
  -7   5  24         36.52          4.36        43.72 o
  -5   5  24         29.07        -41.84        41.84 o
  -3   5  24        156.74        229.54        45.07 o
  -1   5  24       2764.70       2902.00       132.86 o
   1   5  24       1737.18       1775.70       115.53 o
   3   5  24        740.71        891.91       155.66 o
   5   5  24         29.30       -152.51       189.47 o
 -22   6  24         58.28        120.52       236.63 o
 -20   6  24       3026.29       3418.28       217.17 o
 -18   6  24          1.64         -5.92        52.59 o
 -16   6  24       1284.39       1203.31        92.88 o
 -14   6  24       1739.84       1767.99       102.56 o
 -12   6  24       1429.22       1543.08        96.58 o
 -10   6  24      12299.03      12469.57       265.50 o
  -8   6  24       1214.56       1136.00        80.41 o
  -6   6  24        117.91        183.05        44.50 o
  -4   6  24        689.97        563.79        60.19 o
  -2   6  24       1468.22       1644.72        97.95 o
   0   6  24       2101.28       2489.77       357.65 o
   2   6  24        641.63        564.66       195.23 o
   4   6  24        460.22        626.93       222.59 o
 -19   7  24       1535.14       1455.63       256.98 o
 -17   7  24         27.78         49.04        85.24 o
 -15   7  24       2758.46       2618.85       205.47 o
 -13   7  24       3948.87       4048.72       161.01 o
 -11   7  24       1641.81       1481.45       103.12 o
  -9   7  24        126.27         42.59        54.03 o
  -7   7  24       1702.78       1767.58       136.65 o
  -5   7  24       1256.48       1298.56       156.62 o
  -3   7  24        703.47        614.76       221.74 o
 -12   8  24        362.17        299.09       171.57 o
 -29   1  25       3541.74       3246.19       183.85 o
 -27   1  25       1671.52       2483.92       331.83 o
 -25   1  25        304.03       2775.02       292.95 o
 -23   1  25       1076.67       1804.03       208.41 o
 -21   1  25          0.28         51.83        45.73 o
 -19   1  25       3099.05       3078.91       110.29 o
 -17   1  25       5075.90       5125.74       124.52 o
 -15   1  25        665.00        838.89        89.03 o
 -13   1  25        273.64        183.89        33.89 o
 -11   1  25       1374.87       1352.97        69.91 o
  -9   1  25       5346.99       5056.23       133.17 o
  -7   1  25       9093.97       9449.84       187.80 o
  -5   1  25        580.34        483.93        46.24 o
  -3   1  25         16.69         13.28        29.88 o
  -1   1  25        295.92        345.92        45.50 o
   1   1  25       3705.39       3923.46       131.78 o
   3   1  25       4343.11       4760.75       143.89 o
   5   1  25         22.93         16.13        37.67 o
   7   1  25          5.27        -19.25        34.19 o
   9   1  25       1089.91       1037.78       253.45 o
 -28   2  25       1030.05       1042.31       122.36 o
 -26   2  25       8722.18       8363.86       191.56 o
 -24   2  25       7349.01       7301.34       182.08 o
 -22   2  25       4361.03       4446.36       137.72 o
 -20   2  25        690.66        737.47        69.00 o
 -18   2  25       1125.15       1087.13        53.20 o
 -16   2  25       5209.73       4840.34       121.85 o
 -14   2  25       5466.36       5225.92       126.18 o
 -12   2  25       3403.60       3221.00       102.25 o
 -10   2  25          1.96        -13.55        30.17 o
  -8   2  25        181.23        216.52        38.36 o
  -6   2  25       2361.65       2307.77       111.32 o
  -4   2  25        461.66        417.95        54.31 o
  -2   2  25        659.67        771.67        73.46 o
   0   2  25         76.77        268.88        62.19 o
   2   2  25        138.27        297.05        54.08 o
   4   2  25         67.59         77.00        44.27 o
   6   2  25         13.16        -46.43        46.43 o
   8   2  25        675.88        640.44       135.77 o
  10   2  25       1916.75       1798.16       276.77 o
 -29   3  25        234.90        311.90       167.78 o
 -27   3  25       1927.06       1845.97       119.01 o
 -25   3  25        229.82        254.27        50.47 o
 -23   3  25        166.50        195.62        45.32 o
 -21   3  25        730.02        632.84        61.58 o
 -19   3  25        401.72        374.14        49.95 o
 -17   3  25        417.25        454.15        41.78 o
 -15   3  25        482.50        470.02        45.12 o
 -13   3  25         83.99         31.29        35.52 o
 -11   3  25       3995.75       4195.98       128.38 o
  -9   3  25         59.44         10.82        39.44 o
  -7   3  25        721.74        720.14        67.20 o
  -5   3  25       1040.61        897.65        79.46 o
  -3   3  25       3309.48       3166.06       146.41 o
  -1   3  25      16233.86      16685.22       338.51 o
   1   3  25       3276.51       3215.67       141.71 o
   3   3  25         39.35         37.24        44.65 o
   5   3  25         79.85          0.03        55.17 o
   7   3  25       1820.85       1749.24       203.39 o
 -26   4  25          6.10        -44.10        68.81 o
 -24   4  25          1.04         38.35        58.62 o
 -22   4  25          6.89         23.89        45.76 o
 -20   4  25        142.70         63.36        44.30 o
 -18   4  25        199.92        134.00        46.26 o
 -16   4  25        122.16        101.72        35.07 o
 -14   4  25        303.88        175.83        41.62 o
 -12   4  25       1659.40       1561.53        81.90 o
 -10   4  25       2962.58       2768.84       118.05 o
  -8   4  25        477.98        373.25        54.53 o
  -6   4  25        244.05        125.53        40.33 o
  -4   4  25        452.42        449.92        63.26 o
  -2   4  25        178.32         74.99        50.27 o
   0   4  25       1528.92       1714.81       107.38 o
   2   4  25       2724.42       2758.02       137.65 o
   4   4  25        138.88        258.56       175.68 o
 -25   5  25       2425.75       2751.16       253.24 o
 -23   5  25        180.39        135.04        70.33 o
 -21   5  25        211.32        196.60        67.17 o
 -19   5  25       3317.99       3268.64       154.75 o
 -17   5  25       1204.28       1068.51        81.11 o
 -15   5  25       4649.49       4646.87       145.96 o
 -13   5  25       1333.40       1279.66        87.28 o
 -11   5  25        650.80        731.15        69.75 o
  -9   5  25         76.71         58.00        41.73 o
  -7   5  25        340.47        294.58        47.59 o
  -5   5  25       2097.00       1970.66        99.42 o
  -3   5  25        337.61        194.09        73.95 o
  -1   5  25        245.91        252.30        50.62 o
   1   5  25        441.43        545.52       166.26 o
   3   5  25       1486.27       1762.99       308.73 o
 -20   6  25        783.05        899.49       161.71 o
 -18   6  25        143.39        104.71        60.23 o
 -16   6  25        465.49        448.01        65.22 o
 -14   6  25       4703.31       4836.49       167.75 o
 -12   6  25       2276.06       2284.73       120.94 o
 -10   6  25        962.10       1049.91        82.51 o
  -8   6  25          5.81         26.39        47.26 o
  -6   6  25        591.55        458.53        51.74 o
  -4   6  25       3797.86       3793.64       190.87 o
  -2   6  25       3127.28       3103.75       266.70 o
 -17   7  25       1118.22       1072.22       188.13 o
 -15   7  25        185.54        166.07        88.04 o
 -13   7  25        715.84        831.24       124.77 o
 -11   7  25       3784.24       3918.39       232.04 o
  -9   7  25        201.80        176.24       117.63 o
  -7   7  25         11.91         20.48        94.74 o
  -5   7  25       1569.73       1632.86       172.25 o
 -28   0  26          6.39         31.57       197.91 o
 -26   0  26        762.87        950.44       163.90 o
 -24   0  26         70.01        139.60       144.33 o
 -22   0  26       5096.82       4620.80       254.91 o
 -20   0  26        449.83        455.87       187.84 o
 -18   0  26      10974.00      10773.09       258.96 o
 -16   0  26       3410.62       3112.47       126.90 o
 -14   0  26       1934.68       2109.75       117.33 o
 -12   0  26       1703.48       1762.96       101.31 o
 -10   0  26       9244.51       9885.20       259.06 o
  -8   0  26      48034.45      51771.74       594.15 o
  -6   0  26       6330.51       7465.34       231.71 o
  -4   0  26        233.88        250.19        57.90 o
  -2   0  26       2903.72       2872.49       153.56 o
   0   0  26      10011.27      10256.23       283.93 o
   2   0  26      14504.84      14998.64       351.20 o
   4   0  26       3575.19       3580.87       177.47 o
   6   0  26        324.38        416.38       187.55 o
   8   0  26         51.97        -45.26       153.81 o
 -29   1  26        317.33        323.85       185.03 o
 -27   1  26       9106.33       9436.65       272.71 o
 -25   1  26      13098.45      12744.61       262.71 o
 -23   1  26       3348.01       3119.72       138.57 o
 -21   1  26        148.43        191.96        58.91 o
 -19   1  26       9977.91       9696.35       212.82 o
 -17   1  26      14438.64      14143.48       223.45 o
 -15   1  26       4463.97       4316.90       125.60 o
 -13   1  26          1.42        -12.02        30.85 o
 -11   1  26       4741.20       4659.00       147.94 o
  -9   1  26       7057.72       7284.47       188.80 o
  -7   1  26       1663.55       1667.13        89.27 o
  -5   1  26        135.65        134.12        36.09 o
  -3   1  26        794.37        922.73        65.74 o
  -1   1  26        519.70        476.67        67.31 o
   1   1  26        305.90        335.91        48.03 o
   3   1  26       3530.56       4009.13       148.83 o
   5   1  26       1870.79       2047.88       102.89 o
   7   1  26        312.93        286.91        75.61 o
   9   1  26       4047.75       4491.33       496.55 o
 -28   2  26       8533.16       8538.01       321.77 o
 -26   2  26       2249.06       2125.18       121.51 o
 -24   2  26        173.57        160.95        48.84 o
 -22   2  26          2.55        141.66        80.12 o
 -20   2  26       2485.98       2389.42       123.51 o
 -18   2  26       2999.57       3036.21       106.57 o
 -16   2  26         76.46         48.50        29.67 o
 -14   2  26         33.11         25.90        30.10 o
 -12   2  26       2493.70       2522.36        93.28 o
 -10   2  26        863.49        766.51        56.04 o
  -8   2  26        466.30        442.29        60.06 o
  -6   2  26       3625.77       3413.40       136.79 o
  -4   2  26        405.20        403.36        52.39 o
  -2   2  26      16524.31      19477.32      1448.58 o
   0   2  26       7739.29       9870.16       755.30 o
   2   2  26       1399.44       1711.14       129.23 o
   4   2  26         74.46         77.66        45.64 o
   6   2  26       2373.00       2154.35       215.68 o
   8   2  26      10373.22       9340.72       448.10 o
 -27   3  26          1.66         21.79        65.79 o
 -25   3  26        180.97        125.39        66.57 o
 -23   3  26        223.21        198.06        61.99 o
 -21   3  26       2628.51       2469.62       120.93 o
 -19   3  26       2698.02       2551.94       119.75 o
 -17   3  26       1924.55       1940.29        85.01 o
 -15   3  26       2048.13       1929.32        84.23 o
 -13   3  26       1684.95       1637.06        78.14 o
 -11   3  26       8586.92       8719.33       185.33 o
  -9   3  26       7366.59       7260.17       185.10 o
  -7   3  26        726.61        913.97        83.11 o
  -5   3  26        827.26        757.08        80.10 o
  -3   3  26         30.61        143.05        56.08 o
  -1   3  26       4030.84       4222.47       178.36 o
   1   3  26       3576.81       3716.32       144.19 o
   3   3  26       1000.04       1146.73       100.67 o
   5   3  26         82.82         64.81       131.09 o
   7   3  26          7.05         92.35       121.67 o
 -26   4  26       1212.96       1274.01       177.81 o
 -24   4  26        606.69        647.27        97.40 o
 -22   4  26       3956.72       3947.62       184.91 o
 -20   4  26         79.10         61.82        53.75 o
 -18   4  26       1337.25       1266.83        84.95 o
 -16   4  26       2106.42       2040.72        94.36 o
 -14   4  26        201.11        149.45        36.91 o
 -12   4  26       2591.69       2638.21       118.22 o
 -10   4  26        172.38         50.47        42.39 o
  -8   4  26       1011.19        918.14        72.29 o
  -6   4  26          4.00        -20.32        46.08 o
  -4   4  26        107.42        144.01        59.70 o
  -2   4  26       3333.77       3398.92       149.57 o
   0   4  26        341.77       1024.86       271.58 o
   2   4  26       2122.06       1818.87       294.67 o
 -23   5  26         43.13        -87.88       127.79 o
 -21   5  26         24.69        203.98        74.48 o
 -19   5  26         11.13        -49.35        71.73 o
 -17   5  26         73.25        -35.76        45.53 o
 -15   5  26          7.72         34.53        47.10 o
 -13   5  26        827.71        745.32        65.27 o
 -11   5  26        668.76        719.28        66.59 o
  -9   5  26        323.05        415.17        55.20 o
  -7   5  26         40.68         71.67        47.52 o
  -5   5  26          0.61         41.96        62.52 o
  -3   5  26        578.45        475.50        63.63 o
  -1   5  26        462.71        637.50       130.62 o
 -20   6  26        267.78        246.74        87.97 o
 -18   6  26        244.50         74.33       193.98 o
 -16   6  26       2128.62       2137.73       142.54 o
 -14   6  26        766.40        755.83        69.79 o
 -12   6  26        977.14        879.34        77.28 o
 -10   6  26         88.85        141.47        52.10 o
  -8   6  26        241.32        259.73        55.41 o
  -6   6  26       1419.58       2010.36       146.40 o
  -4   6  26       4590.48       5140.37       378.38 o
  -2   6  26       2251.74       2269.90       329.40 o
 -13   7  26        657.25        595.76       443.79 o
 -11   7  26       4029.37       4103.71       353.21 o
  -9   7  26        183.60        296.12       107.87 o
  -7   7  26        132.94        147.45       110.68 o
 -27   1  27        997.76        887.27       185.59 o
 -25   1  27        269.29        247.65        72.05 o
 -23   1  27       2390.87       2436.64       125.61 o
 -21   1  27         44.69        107.08        82.19 o
 -19   1  27       4842.23       4759.21       172.36 o
 -17   1  27        909.30        885.18        60.58 o
 -15   1  27         15.65        -36.46        36.46 o
 -13   1  27        758.51        759.65        65.46 o
 -11   1  27        553.68        425.11        51.08 o
  -9   1  27       7074.83       7204.86       210.56 o
  -7   1  27        127.48        129.93        41.67 o
  -5   1  27        561.39        572.50        52.78 o
  -3   1  27       1577.51       1594.57        93.74 o
  -1   1  27       1171.51       1107.83        83.19 o
   1   1  27        995.06       1071.03        82.97 o
   3   1  27        570.06        720.21        69.15 o
   5   1  27         33.40         52.04       162.51 o
   7   1  27       1745.92       1559.02       282.40 o
 -28   2  27        128.57         15.28        87.88 o
 -26   2  27        532.62        453.69        79.28 o
 -24   2  27        102.09        232.67        62.34 o
 -22   2  27          1.82         26.95        53.93 o
 -20   2  27          9.63          1.52        54.88 o
 -18   2  27         65.58         29.49        35.19 o
 -16   2  27       2009.63       1910.62        88.54 o
 -14   2  27       1464.27       1140.85        68.32 o
 -12   2  27         72.38         88.74        37.25 o
 -10   2  27        199.26        202.51        50.90 o
  -8   2  27       1420.21       1344.84        90.19 o
  -6   2  27       1744.06       1638.99       101.50 o
  -4   2  27        220.71        317.32        60.60 o
  -2   2  27        875.54       1296.31       101.85 o
   0   2  27       3049.84       4201.14       374.50 o
   2   2  27       1642.00       1963.11       111.67 o
   4   2  27          3.53         53.92       105.25 o
   6   2  27        875.46        811.54       148.02 o
 -27   3  27        305.81        489.33       205.45 o
 -25   3  27        325.60        257.92       144.92 o
 -23   3  27        706.44        574.10        84.76 o
 -21   3  27       1429.15       1490.40       122.91 o
 -19   3  27         29.60         43.83        49.05 o
 -17   3  27          8.27         24.46        38.96 o
 -15   3  27       1787.03       1665.18        81.85 o
 -13   3  27      12531.95      12306.44       212.58 o
 -11   3  27       7871.54       7680.75       181.14 o
  -9   3  27         88.34         96.48        42.80 o
  -7   3  27       1047.83       1141.83        89.23 o
  -5   3  27       8167.98       7960.55       218.49 o
  -3   3  27      19309.61      20140.36       352.84 o
  -1   3  27       3292.63       3495.16       153.69 o
   1   3  27       2092.60       2003.93       297.80 o
   3   3  27        982.96        733.87       222.41 o
 -24   4  27       1934.39       1767.28       287.26 o
 -22   4  27       6615.37       6794.88       276.58 o
 -20   4  27       4048.36       4410.43       204.83 o
 -18   4  27        895.71        892.81        78.52 o
 -16   4  27        219.23        179.82        43.39 o
 -14   4  27       2056.62       2156.02       107.43 o
 -12   4  27       6517.04       6311.44       180.53 o
 -10   4  27       3747.74       3744.09       141.55 o
  -8   4  27        105.75        143.86        50.07 o
  -6   4  27        276.34        181.19        48.84 o
  -4   4  27        412.70        563.42        81.08 o
  -2   4  27        190.29        274.13        54.39 o
 -21   5  27        420.02        607.59       160.25 o
 -19   5  27       1773.22       1593.25       140.00 o
 -17   5  27       2005.17       2054.54       140.09 o
 -15   5  27       8656.87       8815.57       219.98 o
 -13   5  27        880.94        819.38        71.69 o
 -11   5  27        434.87        289.13        52.14 o
  -9   5  27       1402.79       1296.14        88.95 o
  -7   5  27       3404.78       3623.11       158.45 o
  -5   5  27      10224.85      10621.75       351.74 o
  -3   5  27       2608.25       2153.41       319.67 o
  -1   5  27       1188.92       1084.47       250.44 o
 -18   6  27          0.91        364.08       188.53 o
 -16   6  27          6.33         -7.63        69.47 o
 -14   6  27        260.87        286.69        69.69 o
 -12   6  27          2.20         73.00        64.09 o
 -10   6  27         23.94         25.47        76.90 o
  -8   6  27         88.29        104.31       118.17 o
  -6   6  27       1178.01       1357.40       278.47 o
  -4   6  27       1059.42       1226.23       271.91 o
 -26   0  28         88.36         19.48        92.47 o
 -24   0  28       8501.34       8258.73       452.23 o
 -22   0  28       2759.38       2367.76       254.24 o
 -20   0  28       3027.73       3340.51       579.30 o
 -18   0  28        499.09        342.99        97.79 o
 -16   0  28         16.54          6.87        38.86 o
 -14   0  28        756.31        673.99        82.21 o
 -12   0  28        245.49        279.37        57.46 o
 -10   0  28      10779.88      11370.78       292.43 o
  -8   0  28      14762.16      15754.59       347.56 o
  -6   0  28        151.82        201.33        61.56 o
  -4   0  28        320.52        267.83        64.86 o
  -2   0  28        319.06        273.67        66.23 o
   0   0  28       2869.64       2817.39       159.71 o
   2   0  28       1032.87       1250.86       247.32 o
   4   0  28       1428.37       1559.69       267.22 o
 -27   1  28         51.79        143.68       188.61 o
 -25   1  28       1100.49       1271.17       130.75 o
 -23   1  28        488.45        395.19        67.05 o
 -21   1  28       4860.27       5100.09       216.50 o
 -19   1  28       5950.43       5598.34       216.75 o
 -17   1  28        544.33        606.16        53.35 o
 -15   1  28       1819.94       1686.13        87.72 o
 -13   1  28       5873.27       5786.17       172.17 o
 -11   1  28       5010.79       4993.68       176.49 o
  -9   1  28        831.49        705.45        73.12 o
  -7   1  28        577.77        473.28        62.82 o
  -5   1  28       1457.33       1502.97        99.33 o
  -3   1  28        522.69        672.70        73.04 o
  -1   1  28          4.72        100.52        50.88 o
   1   1  28        586.81        643.12       147.00 o
   3   1  28       1448.58       1543.61       205.92 o
   5   1  28        150.47         62.31       129.53 o
 -26   2  28       1685.06       1441.45       136.98 o
 -24   2  28        445.54        466.39        98.62 o
 -22   2  28         19.20        123.75        82.59 o
 -20   2  28       6897.78       6743.41       385.86 o
 -18   2  28       2382.87       2325.51       108.87 o
 -16   2  28        985.08        863.24        79.21 o
 -14   2  28       5750.71       5345.89       148.35 o
 -12   2  28       2418.53       2254.43       105.82 o
 -10   2  28         27.26         49.45        41.53 o
  -8   2  28          1.28         20.32        40.45 o
  -6   2  28        114.59        162.46        51.66 o
  -4   2  28      11346.91      12313.10       493.31 o
  -2   2  28       9847.79      12317.36       959.81 o
   0   2  28        488.83        687.38        75.34 o
   2   2  28        106.86        141.58       172.06 o
 -25   3  28        101.97        -51.69       105.29 o
 -23   3  28       2153.38       2181.16       193.17 o
 -21   3  28       5004.39       4955.35       235.77 o
 -19   3  28       4853.62       4567.74       182.08 o
 -17   3  28       5743.22       5482.30       177.96 o
 -15   3  28        530.07        439.88        48.87 o
 -13   3  28       4768.45       4650.34       144.20 o
 -11   3  28      15656.66      15117.41       276.11 o
  -9   3  28       8026.00       7806.13       202.09 o
  -7   3  28       3302.06       3131.11       142.30 o
  -5   3  28         33.50        -35.00        51.25 o
  -3   3  28       3414.74       3560.35       159.10 o
  -1   3  28       3850.46       3524.33       408.53 o
 -24   4  28        881.43        843.67       220.18 o
 -22   4  28       4337.05       4990.71       458.10 o
 -20   4  28        260.15        250.24        79.25 o
 -18   4  28        304.00        192.36        57.54 o
 -16   4  28          9.95        -49.04        51.52 o
 -14   4  28       3634.76       3561.33       138.37 o
 -12   4  28       2548.47       2267.65       112.05 o
 -10   4  28       1323.14       1202.34        89.97 o
  -8   4  28        360.67        307.53        86.61 o
  -6   4  28        446.53        465.94        64.64 o
  -4   4  28       1334.15       1174.01       189.98 o
 -21   5  28       1562.41       1916.22       338.19 o
 -19   5  28          1.82        142.07       122.40 o
 -17   5  28        636.01        715.40        88.12 o
 -15   5  28       1543.70       1672.35       114.97 o
 -13   5  28       1157.72       1094.75        88.31 o
 -11   5  28          7.45        -19.12        68.13 o
  -9   5  28          5.17         44.50        77.73 o
  -7   5  28         16.77        -65.31        87.65 o
  -5   5  28       1215.16        801.36       236.51 o
  -3   5  28        493.91        643.04       228.88 o
  -1   5  28          7.71        -85.83       121.72 o
 -16   6  28       8090.80       8375.80       444.69 o
 -14   6  28       5144.94       5086.79       513.74 o
 -12   6  28       2575.60       2879.38       225.13 o
 -10   6  28       1249.07       1091.03       219.38 o
 -25   1  29        358.44        210.73       190.14 o
 -23   1  29        694.58        694.47        95.66 o
 -21   1  29       4596.21       4860.43       215.57 o
 -19   1  29       1919.59       1904.27       157.61 o
 -17   1  29        373.27        326.90        49.94 o
 -15   1  29        512.38        557.08        57.85 o
 -13   1  29       3204.74       2971.22       129.52 o
 -11   1  29        276.84        267.00        53.50 o
  -9   1  29       2000.22       1848.59       124.41 o
  -7   1  29        871.13       1058.72        88.87 o
  -5   1  29        332.22        506.91        72.09 o
  -3   1  29       5563.57       5938.78       187.51 o
  -1   1  29       1330.33       1382.29       186.60 o
   1   1  29         73.98        171.97        94.23 o
   3   1  29        231.05        249.36        81.48 o
 -26   2  29       2457.54       2682.99       385.50 o
 -24   2  29        102.85        309.30       350.82 o
 -22   2  29        158.17        170.73       108.44 o
 -20   2  29       1733.70       1364.51       135.27 o
 -18   2  29       9214.63       8885.08       241.05 o
 -16   2  29       6400.20       6266.49       173.41 o
 -14   2  29         51.02         -0.76        42.07 o
 -12   2  29       5630.03       5560.50       178.85 o
 -10   2  29       6216.94       6072.65       202.85 o
  -8   2  29       1516.06       1487.13        99.67 o
  -6   2  29        227.37        252.77        50.21 o
  -4   2  29       1317.68       1640.51       109.34 o
  -2   2  29        178.81        480.17       200.58 o
 -23   3  29       3530.26       3472.53       283.97 o
 -21   3  29        230.40        118.20        76.27 o
 -19   3  29        897.33        697.31        97.27 o
 -17   3  29       3499.91       3309.44       141.25 o
 -15   3  29      10310.12      10407.20       227.69 o
 -13   3  29       6806.23       6570.68       184.01 o
 -11   3  29        134.31        188.05        50.82 o
  -9   3  29       4002.68       4125.89       150.67 o
  -7   3  29       2889.57       3391.01       196.24 o
  -5   3  29      11835.33      12389.63       289.59 o
 -22   4  29       7143.30       7796.51       614.70 o
 -20   4  29        844.31       1016.11       201.50 o
 -18   4  29        428.32        424.47       109.49 o
 -16   4  29       2596.59       2558.55       135.48 o
 -14   4  29       2832.30       2754.51       118.47 o
 -12   4  29        947.32       1014.76        88.14 o
 -10   4  29        158.99        182.72        57.58 o
  -8   4  29        126.71        177.22        57.21 o
  -6   4  29        687.35        470.08       187.95 o
 -17   5  29       9003.01       9177.41       328.95 o
 -15   5  29       6064.57       6146.28       238.24 o
 -13   5  29       1258.04       1420.39       116.47 o
 -11   5  29        188.05        135.60       136.09 o
 -22   0  30       1444.53       1339.89       201.74 o
 -20   0  30        834.31        756.56       214.26 o
 -18   0  30       1585.99       1214.47       138.67 o
 -16   0  30        603.30        443.46        72.45 o
 -14   0  30       7753.85       7666.10       271.55 o
 -12   0  30         36.33         16.37        60.86 o
 -10   0  30       1415.30       1272.96       109.60 o
  -8   0  30        417.00        440.78        67.94 o
  -6   0  30        145.32         65.96        59.23 o
  -4   0  30       3711.54       3998.38       192.89 o
  -2   0  30       3230.97       3043.90       370.42 o
   0   0  30        244.75        330.78       161.13 o
 -25   1  30        827.22       1416.14       279.14 o
 -23   1  30        411.04       1432.65       838.67 o
 -21   1  30        990.19       1064.14       146.72 o
 -19   1  30        559.55        633.40       118.91 o
 -17   1  30       1930.70       1845.35       111.66 o
 -15   1  30       1370.03       1199.91        79.19 o
 -13   1  30        879.45        884.65        84.78 o
 -11   1  30        314.22        167.40        55.91 o
  -9   1  30          0.57        -10.91        47.64 o
  -7   1  30       1737.90       1753.08       117.96 o
  -5   1  30       1586.86       1509.50       103.81 o
  -3   1  30       1028.33       1046.62       260.57 o
 -24   2  30        602.14        203.75       133.05 o
 -22   2  30       3605.60       3382.60       234.95 o
 -20   2  30       4573.22       3986.82       250.46 o
 -18   2  30       1046.29        870.92       114.92 o
 -16   2  30       1759.40       1804.53        98.27 o
 -14   2  30       1406.02       1390.46        96.80 o
 -12   2  30         52.80         23.38        44.88 o
 -10   2  30       1336.31       1331.05       100.21 o
  -8   2  30          8.61         -5.84        50.97 o
  -6   2  30        344.47        349.38        69.66 o
 -23   3  30       2267.52       2139.70       361.53 o
 -21   3  30       4607.44       4287.74       263.64 o
 -19   3  30       4928.11       4616.28       271.52 o
 -17   3  30        970.26        937.63       155.24 o
 -15   3  30        525.21        397.26        95.05 o
 -13   3  30       3093.73       2855.38       126.58 o
 -11   3  30       3803.88       3494.16       150.87 o
  -9   3  30       1711.72       1782.22       112.97 o
  -7   3  30          0.90        161.12        97.04 o
 -20   4  30         20.11       -177.69       177.69 o
 -18   4  30        100.77        -51.66       116.56 o
 -16   4  30        549.95        317.62        64.28 o
 -14   4  30       2062.72       2058.57       127.17 o
 -12   4  30        290.49        288.35        56.04 o
 -10   4  30       1813.78       1958.44       222.81 o
 -17   5  30        355.90        233.79       142.43 o
 -15   5  30        183.71        336.45       156.80 o
 -13   5  30        603.32        712.78       158.81 o
 -21   1  31       2343.92       2048.96       307.75 o
 -19   1  31        634.58        513.54       128.97 o
 -17   1  31       1145.79        990.91        88.34 o
 -15   1  31       2159.27       2105.57       115.04 o
 -13   1  31       2154.79       1849.99       117.41 o
 -11   1  31         24.50         45.04        45.19 o
  -9   1  31       2026.31       2148.77       134.85 o
  -7   1  31        323.39        270.65        61.18 o
 -22   2  31       2480.71       2365.06       344.04 o
 -20   2  31       3913.92       3923.46       313.05 o
 -18   2  31       3001.39       2908.19       246.69 o
 -16   2  31         30.47          4.93        53.86 o
 -14   2  31        356.21        240.45        62.40 o
 -12   2  31       1075.88       1032.87       100.12 o
 -10   2  31       1232.07       1180.17       109.68 o
  -8   2  31        112.45        146.22        70.42 o
 -21   3  31        495.33        403.71       155.85 o
 -17   3  31       1792.43       1818.04       166.22 o
 -15   3  31       1787.10       1786.66       128.79 o
 -13   3  31       1566.11       1512.37       109.16 o
 -11   3  31       6227.45       6472.05       221.15 o
 -16   4  31         15.77        -66.44        66.44 o
 -14   4  31       1697.80       1601.12       126.67 o
 -12   4  31        254.00        180.99        69.19 o
 -20   0  32       4543.08       4572.07       472.99 o
 -16   0  32      11117.40      10891.92       481.84 o
 -14   0  32      23012.83      23525.22       579.22 o
 -12   0  32       3752.28       4353.02       221.99 o
 -10   0  32         49.56          3.16        93.46 o
 -19   1  32        195.05        146.71       119.71 o
 -17   1  32        293.65        237.60        69.84 o
 -15   1  32         94.78         82.87        56.43 o
 -13   1  32        119.43         -2.22        69.66 o
 -11   1  32         21.48         14.55        58.06 o
 -20   2  32        490.31        885.98       243.75 o
 -16   2  32          9.88        -66.07        81.05 o
 -14   2  32        705.93        863.69        91.40 o
 -12   2  32       2286.98       2350.44       148.65 o
 -17   3  32       1218.23       1570.58       270.17 o
 -15   3  32       1877.79       1780.41       143.93 o
 -13   3  32         23.50        -62.69        94.30 o
 -19   1  33       1027.55       1183.38       274.68 o
 -17   1  33       1615.54       2088.91       177.72 o
 -15   1  33       6896.64       6735.83       223.59 o
 -13   1  33        673.82        561.99       105.56 o
 -16   2  33         62.24         37.29       122.59 o
 -14   2  33         55.33       -104.98       104.98 o
                                                
